# Supplementary material for: Identification of novel microRNAs in the embryonic mouse brain using deep sequencing
Source: Mol Cell Biochem. 2023 Apr 15;479(2):297–311. doi: 10.1007/s11010-023-04730-2 (PMC10890980; doi:10.1007/s11010-023-04730-2)
Supplement: Supplementary file 3 — RT-qPCR primer sequences. Supplementary file3 (XLSX 267 KB) [file 11010_2023_4730_MOESM3_ESM.xlsx]

## Sheet: Novel_1
Mature seq:	uucucacuacugcacuugacuagu
Seed seq:	ucucacu
Targetscan custom						miRDB							overlap
132						452							47
pink= duplicated in miRDB						pink= dupicated in targetScan							green= gene of interest
Human ortholog of target gene	Gene name					Gene Symbol	Gene Description
total	8mer					Chl1	cell adhesion molecule L1-like						AHI1	Abelson helper integration site 1				Sublist
AHI1	Abelson helper integration site 1					Gfra1	glial cell line derived neurotrophic factor family receptor alpha 1						ANKRD52	ankyrin repeat domain 52
ANKRD52	ankyrin repeat domain 52					Wdr33	WD repeat domain 33						CHL1	cell adhesion molecule with homology to L1CAM (close homolog of L1)
ARL2	ADP-ribosylation factor-like 2					Eif4g2	eukaryotic translation initiation factor 4, gamma 2						E2F3	E2F transcription factor 3
ATP7A	ATPase, Cu++ transporting, alpha polypeptide (Menkes syndrome)					Gpr19	G protein-coupled receptor 19						FBXO41	F-box protein 41
CDC42EP2	CDC42 effector protein (Rho GTPase binding) 2					Cbll1	Casitas B-lineage lymphoma-like 1						GAB2	GRB2-associated binding protein 2
CHL1	cell adhesion molecule with homology to L1CAM (close homolog of L1)					Gtf2h1	general transcription factor II H, polypeptide 1						GFRA1	GDNF family receptor alpha 1
CNOT6L	CCR4-NOT transcription complex, subunit 6-like					Rab30	RAB30, member RAS oncogene family						GTF2H1	general transcription factor IIH, polypeptide 1, 62kDa
COMMD6	COMM domain containing 6					Ccdc88a	coiled coil domain containing 88A						KPNA4	karyopherin alpha 4 (importin alpha 3)
CREBBP	CREB binding protein (Rubinstein-Taybi syndrome)					Ubtd2	ubiquitin domain containing 2						LIMK1	LIM domain kinase 1
CUGBP1	CUG triplet repeat, RNA binding protein 1					Tmprss11c	transmembrane protease, serine 11c						MAP2K4	mitogen-activated protein kinase kinase 4
E2F3	E2F transcription factor 3					Map3k20	mitogen-activated protein kinase kinase kinase 20						MED13L	mediator complex subunit 13-like
FAM134C	family with sequence similarity 134, member C					Tubgcp4	tubulin, gamma complex associated protein 4						MYBL1	v-myb myeloblastosis viral oncogene homolog (avian)-like 1
FAM135B	family with sequence similarity 135, member B					Limk1	LIM-domain containing, protein kinase						ONECUT2	one cut homeobox 2
FBXO41	F-box protein 41					Gpt2	glutamic pyruvate transaminase (alanine aminotransferase) 2						PIK3R1	phosphoinositide-3-kinase, regulatory subunit 1 (alpha)
GAB2	GRB2-associated binding protein 2					Gab2	growth factor receptor bound protein 2-associated protein 2						PPP1R3D	protein phosphatase 1, regulatory (inhibitor) subunit 3D
GFRA1	GDNF family receptor alpha 1					A430033K04Rik	RIKEN cDNA A430033K04 gene						RFFL	ring finger and FYVE-like domain containing 1				from your list are not in the output.
GRIN2B	glutamate receptor, ionotropic, N-methyl D-aspartate 2B					Atp5s	ATP synthase, H+ transporting, mitochondrial F0 complex, subunit S						SOBP	sine oculis binding protein homolog (Drosophila)
GTF2H1	general transcription factor IIH, polypeptide 1, 62kDa					Sp3	trans-acting transcription factor 3						SP3	Sp3 transcription factor
IGSF9B	immunoglobulin superfamily, member 9B					Gxylt1	glucoside xylosyltransferase 1						SUMF1	sulfatase modifying factor 1
IRAK1	interleukin-1 receptor-associated kinase 1					D030056L22Rik	RIKEN cDNA D030056L22 gene						TMEM26	transmembrane protein 26
KCNA1	potassium voltage-gated channel, shaker-related subfamily, member 1 (episodic ataxia with myokymia)					Npm1	nucleophosmin 1						VASH1	vasohibin 1
KIAA0317	KIAA0317					Pdcd1lg2	programmed cell death 1 ligand 2						ZCCHC3	zinc finger, CCHC domain containing 3
KIAA1257	KIAA1257					Tmem26	transmembrane protein 26						ZFP91	zinc finger protein 91 homolog (mouse)
KIAA1549	KIAA1549					Asb2	ankyrin repeat and SOCS box-containing 2						ZMYM3	zinc finger, MYM-type 3
KPNA4	karyopherin alpha 4 (importin alpha 3)					Setd7	SET domain containing (lysine methyltransferase) 7						ABL2	v-abl Abelson murine leukemia viral oncogene homolog 2 (arg, Abelson-related gene)
KSR2	kinase suppressor of ras 2					5730507C01Rik	RIKEN cDNA 5730507C01 gene						AMMECR1L	AMME chromosomal region gene 1-like
LIMK1	LIM domain kinase 1					Jade1	jade family PHD finger 1						HTR2C	5-hydroxytryptamine (serotonin) receptor 2C
MAP2K4	mitogen-activated protein kinase kinase 4					Ankrd17	ankyrin repeat domain 17						PRICKLE2	prickle homolog 2 (Drosophila)
MED13L	mediator complex subunit 13-like					Otud4	OTU domain containing 4						RNF138	ring finger protein 138
MYBL1	v-myb myeloblastosis viral oncogene homolog (avian)-like 1					Ankfn1	ankyrin-repeat and fibronectin type III domain containing 1						TANC2	tetratricopeptide repeat, ankyrin repeat and coiled-coil containing 2
ONECUT2	one cut homeobox 2					Dido1	death inducer-obliterator 1						ZER1	zer-1 homolog (C. elegans)
PARK2	Parkinson disease (autosomal recessive, juvenile) 2, parkin					Ahi1	Abelson helper integration site 1						BIRC6	baculoviral IAP repeat-containing 6 (apollon)
PIK3R1	phosphoinositide-3-kinase, regulatory subunit 1 (alpha)					Birc6	baculoviral IAP repeat-containing 6						CDC42BPB	CDC42 binding protein kinase beta (DMPK-like)
PITPNA	phosphatidylinositol transfer protein, alpha					Mkx	mohawk homeobox						DACH1	dachshund homolog 1 (Drosophila)
PPP1R3D	protein phosphatase 1, regulatory (inhibitor) subunit 3D					Usp1	ubiquitin specific peptidase 1						DCX	doublecortex; lissencephaly, X-linked (doublecortin)
PRUNE2	prune homolog 2 (Drosophila)					Tnfaip8l3	tumor necrosis factor, alpha-induced protein 8-like 3						DDX25	DEAD (Asp-Glu-Ala-Asp) box polypeptide 25
PURB	purine-rich element binding protein B					Kctd3	potassium channel tetramerisation domain containing 3						EIF4G2	eukaryotic translation initiation factor 4 gamma, 2
RFFL	ring finger and FYVE-like domain containing 1					Tmem68	transmembrane protein 68						ETAA1	Ewing tumor-associated antigen 1
RNFT1	ring finger protein, transmembrane 1					Tnfsf15	tumor necrosis factor (ligand) superfamily, member 15						KCTD10	potassium channel tetramerisation domain containing 10
SOBP	sine oculis binding protein homolog (Drosophila)					Bbs1	Bardet-Biedl syndrome 1 (human)						OTUD4	OTU domain containing 4
SP3	Sp3 transcription factor					F5	coagulation factor V						PGM2L1	phosphoglucomutase 2-like 1
SUMF1	sulfatase modifying factor 1					Tesmin	testis expressed metallothionein like						PTGER4	prostaglandin E receptor 4 (subtype EP4)
TCTE3	t-complex-associated-testis-expressed 3					G3bp2	GTPase activating protein (SH3 domain) binding protein 2						RC3H1	ring finger and CCCH-type zinc finger domains 1
TMEM26	transmembrane protein 26					Zer1	zyg-11 related, cell cycle regulator						SETD7	SET domain containing (lysine methyltransferase) 7
VASH1	vasohibin 1					Hyal6	hyaluronoglucosaminidase 6						SHROOM4	shroom family member 4
ZCCHC3	zinc finger, CCHC domain containing 3					Med13l	mediator complex subunit 13-like						VSX2	visual system homeobox 2
ZFP91	zinc finger protein 91 homolog (mouse)					Fancc	Fanconi anemia, complementation group C
ZMYM3	zinc finger, MYM-type 3					Ciao1	cytosolic iron-sulfur protein assembly 1
MTR	5-methyltetrahydrofolate-homocysteine methyltransferase					Zeb1	zinc finger E-box binding homeobox 1
ABL2	v-abl Abelson murine leukemia viral oncogene homolog 2 (arg, Abelson-related gene)					Htr2c	5-hydroxytryptamine (serotonin) receptor 2C
AMMECR1L	AMME chromosomal region gene 1-like					Trp63	transformation related protein 63
BTBD14B	BTB (POZ) domain containing 14B					Npnt	nephronectin
C4orf8	chromosome 4 open reading frame 8					Kpna4	karyopherin (importin) alpha 4
CLCN5	chloride channel 5 (nephrolithiasis 2, X-linked, Dent disease)					Arl14	ADP-ribosylation factor-like 14
COX19	COX19 cytochrome c oxidase assembly homolog (S. cerevisiae)					Tnik	TRAF2 and NCK interacting kinase
FLJ41603	FLJ41603 protein					Eif4b	eukaryotic translation initiation factor 4B
HDAC2	histone deacetylase 2					Mybl1	myeloblastosis oncogene-like 1
HTR2C	5-hydroxytryptamine (serotonin) receptor 2C					Tsen2	tRNA splicing endonuclease subunit 2
INOC1	INO80 complex homolog 1 (S. cerevisiae)					1810065E05Rik	RIKEN cDNA 1810065E05 gene
KIAA1522	KIAA1522					Pcdh9	protocadherin 9
LZTFL1	leucine zipper transcription factor-like 1					Onecut3	one cut domain, family member 3
MAPK6	mitogen-activated protein kinase 6					Ammecr1l	AMME chromosomal region gene 1-like
NMT1	N-myristoyltransferase 1					Nr3c1	nuclear receptor subfamily 3, group C, member 1
NPLOC4	nuclear protein localization 4 homolog (S. cerevisiae)					Adgrd1	adhesion G protein-coupled receptor D1
PGM1	phosphoglucomutase 1					Zbtb8b	zinc finger and BTB domain containing 8b
PRICKLE2	prickle homolog 2 (Drosophila)					Ccn2	cellular communication network factor 1
RNF138	ring finger protein 138					Armc2	armadillo repeat containing 2
RPS6KA3	ribosomal protein S6 kinase, 90kDa, polypeptide 3					Onecut2	one cut domain, family member 2
SCN4B	sodium channel, voltage-gated, type IV, beta					Prickle2	prickle planar cell polarity protein 2
SLC7A2	solute carrier family 7 (cationic amino acid transporter, y+ system), member 2					Rrm2b	ribonucleotide reductase M2 B (TP53 inducible)
SP8	Sp8 transcription factor					Zmym3	zinc finger, MYM-type 3
TANC2	tetratricopeptide repeat, ankyrin repeat and coiled-coil containing 2					Arl5c	ADP-ribosylation factor-like 5C
TXN2	thioredoxin 2					Rffl	ring finger and FYVE like domain containing protein
VANGL2	vang-like 2 (van gogh, Drosophila)					Hsph1	heat shock 105kDa/110kDa protein 1
WDR22	WD repeat domain 22					Cfap74	cilia and flagella associated protein 74
ZCCHC17	zinc finger, CCHC domain containing 17					Zfp811	zinc finger protein 811
ZER1	zer-1 homolog (C. elegans)					Ficd	FIC domain containing
ANK2	ankyrin 2, neuronal					Ppp3r2	protein phosphatase 3, regulatory subunit B, alpha isoform (calcineurin B, type II)
BIRC6	baculoviral IAP repeat-containing 6 (apollon)					Apaf1	apoptotic peptidase activating factor 1
BRCA2	breast cancer 2, early onset					Sumf1	sulfatase modifying factor 1
BSN	bassoon (presynaptic cytomatrix protein)					Retreg3	reticulophagy regulator family member 3
BTN2A2	butyrophilin, subfamily 2, member A2					Il21r	interleukin 21 receptor
C12orf34	chromosome 12 open reading frame 34					Asb10	ankyrin repeat and SOCS box-containing 10
C1orf32	chromosome 1 open reading frame 32					Cbx2	chromobox 2
CCDC15	coiled-coil domain containing 15					Cavin4	caveolae associated 4
CCDC4	coiled-coil domain containing 4					Fam199x	family with sequence similarity 199, X-linked
CDC42BPB	CDC42 binding protein kinase beta (DMPK-like)					Zfp971	zinc finger protein 971
CRTAP	cartilage associated protein					Zfp827	zinc finger protein 827
CTCFL	CCCTC-binding factor (zinc finger protein)-like					Gm14295	predicted gene 14295
DACH1	dachshund homolog 1 (Drosophila)					Qrfp	pyroglutamylated RFamide peptide
DCX	doublecortex; lissencephaly, X-linked (doublecortin)					Ankrd52	ankyrin repeat domain 52
DDX25	DEAD (Asp-Glu-Ala-Asp) box polypeptide 25					Snap91	synaptosomal-associated protein 91
DGCR2	DiGeorge syndrome critical region gene 2					Slc22a16	solute carrier family 22 (organic cation transporter), member 16
EIF4G2	eukaryotic translation initiation factor 4 gamma, 2					Egfr	epidermal growth factor receptor
ETAA1	Ewing tumor-associated antigen 1					Prkn	parkin RBR E3 ubiquitin protein ligase
FLJ20309	hypothetical protein FLJ20309					Noct	nocturnin
FRAS1	Fraser syndrome 1					Cdyl2	chromodomain protein, Y chromosome-like 2
GDF11	growth differentiation factor 11					Sema4g	sema domain, immunoglobulin domain (Ig), transmembrane domain (TM) and short cytoplasmic domain, (semaphorin) 4G
GOSR2	golgi SNAP receptor complex member 2					Pgm2l1	phosphoglucomutase 2-like 1
HRB	HIV-1 Rev binding protein					Lrp5	low density lipoprotein receptor-related protein 5
HRH4	histamine receptor H4					Prdx6b	peroxiredoxin 6B
ID4	inhibitor of DNA binding 4, dominant negative helix-loop-helix protein					Lgr5	leucine rich repeat containing G protein coupled receptor 5
JMJD3	jumonji domain containing 3, histone lysine demethylase					Slc22a26	solute carrier family 22 (organic cation transporter), member 26
KCMF1	potassium channel modulatory factor 1					Pld5	phospholipase D family, member 5
KCTD10	potassium channel tetramerisation domain containing 10					Bnip2	BCL2/adenovirus E1B interacting protein 2
KIAA1033	KIAA1033					Psg16	pregnancy specific glycoprotein 16
KIAA1632	KIAA1632					Palm2	paralemmin 2
KIAA1737	KIAA1737					Sestd1	SEC14 and spectrin domains 1
LOC644096	hypothetical protein LOC644096					Mpp5	membrane protein, palmitoylated 5 (MAGUK p55 subfamily member 5)
LRRC4	leucine rich repeat containing 4					Clec1a	C-type lectin domain family 1, member a
NOMO1	NODAL modulator 1					Gm14440	predicted gene 14440
NOMO2	NODAL modulator 2					Erbb4	erb-b2 receptor tyrosine kinase 4
NOMO3	NODAL modulator 3					Lrrfip2	leucine rich repeat (in FLII) interacting protein 2
OR2S2	olfactory receptor, family 2, subfamily S, member 2					P2ry12	purinergic receptor P2Y, G-protein coupled 12
OTUD4	OTU domain containing 4					Prdm14	PR domain containing 14
P15RS	cyclin-dependent kinase 2B-inhibitor-related protein					Scn11a	sodium channel, voltage-gated, type XI, alpha
PAK1	p21 protein (Cdc42/Rac)-activated kinase 1					Mga	MAX gene associated
PDRG1	p53 and DNA damage regulated 1					Ccnd2	cyclin D2
PGM2L1	phosphoglucomutase 2-like 1					Elovl6	ELOVL family member 6, elongation of long chain fatty acids (yeast)
PLVAP	plasmalemma vesicle associated protein					Galntl6	UDP-N-acetyl-alpha-D-galactosamine:polypeptide N-acetylgalactosaminyltransferase-like 6
PTGER4	prostaglandin E receptor 4 (subtype EP4)					Hivep2	human immunodeficiency virus type I enhancer binding protein 2
PTGFRN	prostaglandin F2 receptor negative regulator					Mtus2	microtubule associated tumor suppressor candidate 2
RAD9A	RAD9 homolog A (S. pombe)					Amotl1	angiomotin-like 1
RC3H1	ring finger and CCCH-type zinc finger domains 1					Map2k4	mitogen-activated protein kinase kinase 4
RUNX1T1	runt-related transcription factor 1; translocated to, 1 (cyclin D-related)					Trim23	tripartite motif-containing 23
SETD7	SET domain containing (lysine methyltransferase) 7					Map2k2	mitogen-activated protein kinase kinase 2
SGEF	Src homology 3 domain-containing guanine nucleotide exchange factor					Foxi1	forkhead box I1
SHROOM4	shroom family member 4					Etaa1	Ewing tumor-associated antigen 1
SLC6A1	solute carrier family 6 (neurotransmitter transporter, GABA), member 1					Recql	RecQ protein-like
VSX2	visual system homeobox 2					Rnf223	ring finger 223
ZSCAN29	zinc finger and SCAN domain containing 29					Zfp810	zinc finger protein 810
ZZZ3	zinc finger, ZZ-type containing 3					Gpr161	G protein-coupled receptor 161
						Lyg2	lysozyme G-like 2
						Qtrt2	queuine tRNA-ribosyltransferase accessory subunit 2
						Zwint	ZW10 interactor
						Vash1	vasohibin 1
						Sall2	spalt like transcription factor 2
						Sertad2	SERTA domain containing 2
						Mrpl50	mitochondrial ribosomal protein L50
						Zfp422	zinc finger protein 422
						Trove2	TROVE domain family, member 2
						Lpp	LIM domain containing preferred translocation partner in lipoma
						Zfp493	zinc finger protein 493
						Ptprt	protein tyrosine phosphatase, receptor type, T
						Spdye4b	speedy/RINGO cell cycle regulator family, member E4B
						Zfp106	zinc finger protein 106
						Nap1l4	nucleosome assembly protein 1-like 4
						Zpr1	ZPR1 zinc finger
						Sobp	sine oculis binding protein
						Dnajc12	DnaJ heat shock protein family (Hsp40) member C12
						Mdm4	transformed mouse 3T3 cell double minute 4
						Il1rapl2	interleukin 1 receptor accessory protein-like 2
						Rbm48	RNA binding motif protein 48
						Slc30a7	solute carrier family 30 (zinc transporter), member 7
						Chrna9	cholinergic receptor, nicotinic, alpha polypeptide 9
						Zfp59	zinc finger protein 59
						Mbtps2	membrane-bound transcription factor peptidase, site 2
						Nkx3-1	NK3 homeobox 1
						Mrpl11	mitochondrial ribosomal protein L11
						Dgke	diacylglycerol kinase, epsilon
						Sub1	SUB1 homolog (S. cerevisiae)
						Snapin	SNAP-associated protein
						Arhgef6	Rac/Cdc42 guanine nucleotide exchange factor (GEF) 6
						Fzd7	frizzled class receptor 7
						Inpp5f	inositol polyphosphate-5-phosphatase F
						Duox1	dual oxidase 1
						Pgm2	phosphoglucomutase 2
						Rnf145	ring finger protein 145
						Zfp60	zinc finger protein 60
						Fbxo41	F-box protein 41
						Man2a1	mannosidase 2, alpha 1
						Pou3f2	POU domain, class 3, transcription factor 2
						Pigc	phosphatidylinositol glycan anchor biosynthesis, class C
						Rad51d	RAD51 paralog D
						Smyd4	SET and MYND domain containing 4
						Gabrg2	gamma-aminobutyric acid (GABA) A receptor, subunit gamma 2
						Rgp1	RAB6A GEF compex partner 1
						Wbp1l	WW domain binding protein 1 like
						Nfic	nuclear factor I/C
						Cipc	CLOCK interacting protein, circadian
						Tal1	T cell acute lymphocytic leukemia 1
						Zfp709	zinc finger protein 709
						Trps1	transcriptional repressor GATA binding 1
						Pphln1	periphilin 1
						Trmt44	tRNA methyltransferase 44
						Negr1	neuronal growth regulator 1
						Pdia6	protein disulfide isomerase associated 6
						Erich1	glutamate rich 1
						Tmem56	transmembrane protein 56
						E2f7	E2F transcription factor 7
						Neu3	neuraminidase 3
						Agfg1	ArfGAP with FG repeats 1
						Eif5b	eukaryotic translation initiation factor 5B
						Kctd10	potassium channel tetramerisation domain containing 10
						Ralgapa2	Ral GTPase activating protein, alpha subunit 2 (catalytic)
						Ftsj1	FtsJ RNA methyltransferase homolog 1 (E. coli)
						Hapln1	hyaluronan and proteoglycan link protein 1
						Zcchc3	zinc finger, CCHC domain containing 3
						Elovl3	elongation of very long chain fatty acids (FEN1/Elo2, SUR4/Elo3, yeast)-like 3
						Fam149b	family with sequence similarity 149, member B
						D630045J12Rik	RIKEN cDNA D630045J12 gene
						Pole4	polymerase (DNA-directed), epsilon 4 (p12 subunit)
						Birc2	baculoviral IAP repeat-containing 2
						Vat1	vesicle amine transport 1
						Casr	calcium-sensing receptor
						Bmper	BMP-binding endothelial regulator
						Fam45a	family with sequence similarity 45, member A
						Rwdd2b	RWD domain containing 2B
						Usf3	upstream transcription factor family member 3
						T	brachyury, T-box transcription factor T
						Zfp758	zinc finger protein 758
						Med13	mediator complex subunit 13
						4921507P07Rik	RIKEN cDNA 4921507P07 gene
						Bmp3	bone morphogenetic protein 3
						Fbrsl1	fibrosin-like 1
						Adgrg6	adhesion G protein-coupled receptor G6
						C5ar2	complement component 5a receptor 2
						Nptx1	neuronal pentraxin 1
						Orc4	origin recognition complex, subunit 4
						Arel1	apoptosis resistant E3 ubiquitin protein ligase 1
						Surf6	surfeit gene 6
						Gja1	gap junction protein, alpha 1
						Mdga2	MAM domain containing glycosylphosphatidylinositol anchor 2
						Dpt	dermatopontin
						Cdc42bpb	CDC42 binding protein kinase beta
						Mturn	maturin, neural progenitor differentiation regulator homolog (Xenopus)
						Tmem72	transmembrane protein 72
						E2f3	E2F transcription factor 3
						Sema5a	sema domain, seven thrombospondin repeats (type 1 and type 1-like), transmembrane domain (TM) and short cytoplasmic domain, (semaphorin) 5A
						Smarcal1	SWI/SNF related matrix associated, actin dependent regulator of chromatin, subfamily a-like 1
						Shroom4	shroom family member 4
						Rtkn2	rhotekin 2
						Csgalnact1	chondroitin sulfate N-acetylgalactosaminyltransferase 1
						Kctd21	potassium channel tetramerisation domain containing 21
						Dcx	doublecortin
						Slc7a14	solute carrier family 7 (cationic amino acid transporter, y+ system), member 14
						Slc7a11	solute carrier family 7 (cationic amino acid transporter, y+ system), member 11
						Iapp	islet amyloid polypeptide
						Gm10778	predicted gene 10778
						Unc13b	unc-13 homolog B
						Tph1	tryptophan hydroxylase 1
						Atf2	activating transcription factor 2
						Il22	interleukin 22
						Chrnb2	cholinergic receptor, nicotinic, beta polypeptide 2 (neuronal)
						Homer1	homer scaffolding protein 1
						Col25a1	collagen, type XXV, alpha 1
						Pappa	pregnancy-associated plasma protein A
						Brwd3	bromodomain and WD repeat domain containing 3
						Zfp354a	zinc finger protein 354A
						Rictor	RPTOR independent companion of MTOR, complex 2
						Cdkl3	cyclin-dependent kinase-like 3
						Rhov	ras homolog family member V
						Lss	lanosterol synthase
						Iltifb	interleukin 10-related T cell-derived inducible factor beta
						Sypl	synaptophysin-like protein
						Dcaf5	DDB1 and CUL4 associated factor 5
						Phc3	polyhomeotic 3
						Dpyd	dihydropyrimidine dehydrogenase
						Arnt2	aryl hydrocarbon receptor nuclear translocator 2
						Efcab14	EF-hand calcium binding domain 14
						Pcgf3	polycomb group ring finger 3
						Rnf152	ring finger protein 152
						Tanc2	tetratricopeptide repeat, ankyrin repeat and coiled-coil containing 2
						E330021D16Rik	RIKEN cDNA E330021D16 gene
						Lcp2	lymphocyte cytosolic protein 2
						Tril	TLR4 interactor with leucine-rich repeats
						Pramef12	PRAME family member 12
						Mllt6	myeloid/lymphoid or mixed-lineage leukemia; translocated to, 6
						Ldah	lipid droplet associated hydrolase
						Lrrtm4	leucine rich repeat transmembrane neuronal 4
						Rint1	RAD50 interactor 1
						Zdbf2	zinc finger, DBF-type containing 2
						Slc22a23	solute carrier family 22, member 23
						P2ry4	pyrimidinergic receptor P2Y, G-protein coupled, 4
						Ermard	ER membrane associated RNA degradation
						Gad1	glutamate decarboxylase 1
						Kcna2	potassium voltage-gated channel, shaker-related subfamily, member 2
						Slc38a2	solute carrier family 38, member 2
						Ino80	INO80 complex subunit
						Unc5d	unc-5 netrin receptor D
						Zxdb	zinc finger, X-linked, duplicated B
						Hcn3	hyperpolarization-activated, cyclic nucleotide-gated K+ 3
						Ccdc82	coiled-coil domain containing 82
						Cdh13	cadherin 13
						Myo5c	myosin VC
						Tab3	TGF-beta activated kinase 1/MAP3K7 binding protein 3
						Vsx2	visual system homeobox 2
						Tax1bp3	Tax1 (human T cell leukemia virus type I) binding protein 3
						Nlrp10	NLR family, pyrin domain containing 10
						Lcmt2	leucine carboxyl methyltransferase 2
						Tspan11	tetraspanin 11
						Wdr78	WD repeat domain 78
						Bnip3	BCL2/adenovirus E1B interacting protein 3
						Grxcr2	glutaredoxin, cysteine rich 2
						Mgea5	meningioma expressed antigen 5 (hyaluronidase)
						Meltf	melanotransferrin
						Ankrd44	ankyrin repeat domain 44
						D130040H23Rik	RIKEN cDNA D130040H23 gene
						Pcmtd2	protein-L-isoaspartate (D-aspartate) O-methyltransferase domain containing 2
						Zfp946	zinc finger protein 946
						Dach1	dachshund family transcription factor 1
						Pik3r1	phosphoinositide-3-kinase regulatory subunit 1
						Rnf138	ring finger protein 138
						Gpsm3	G-protein signalling modulator 3 (AGS3-like, C. elegans)
						P2ry1	purinergic receptor P2Y, G-protein coupled 1
						Zmat4	zinc finger, matrin type 4
						Tmx4	thioredoxin-related transmembrane protein 4
						Senp2	SUMO/sentrin specific peptidase 2
						Tmem144	transmembrane protein 144
						Mzf1	myeloid zinc finger 1
						Txnl4a	thioredoxin-like 4A
						Ddx19b	DEAD (Asp-Glu-Ala-Asp) box polypeptide 19b
						Psd3	pleckstrin and Sec7 domain containing 3
						Zbtb39	zinc finger and BTB domain containing 39
						Zfp91	zinc finger protein 91
						Cbln1	cerebellin 1 precursor protein
						Msh3	mutS homolog 3
						Usp13	ubiquitin specific peptidase 13 (isopeptidase T-3)
						Cep97	centrosomal protein 97
						Zfp334	zinc finger protein 334
						Wipf1	WAS/WASL interacting protein family, member 1
						Cebpg	CCAAT/enhancer binding protein (C/EBP), gamma
						L3mbtl4	L3MBTL4 histone methyl-lysine binding protein
						Bhlhe41	basic helix-loop-helix family, member e41
						Pramel3	preferentially expressed antigen in melanoma-like 3
						Dlc1	deleted in liver cancer 1
						AV320801	expressed sequence AV320801
						Zfp850	zinc finger protein 850
						Slc25a34	solute carrier family 25, member 34
						Tbx18	T-box18
						Nexn	nexilin
						Calhm4	calcium homeostasis modulator family member 4
						Atxn7	ataxin 7
						Map3k9	mitogen-activated protein kinase kinase kinase 9
						Rreb1	ras responsive element binding protein 1
						Ss18l1	SS18, nBAF chromatin remodeling complex subunit like 1
						Plekhb2	pleckstrin homology domain containing, family B (evectins) member 2
						Dennd2c	DENN/MADD domain containing 2C
						Gm5128	predicted gene 5128
						Gm7903	predicted gene 7903
						F13a1	coagulation factor XIII, A1 subunit
						Maob	monoamine oxidase B
						Chst2	carbohydrate sulfotransferase 2
						Osbpl3	oxysterol binding protein-like 3
						Hook3	hook microtubule tethering protein 3
						Tor3a	torsin family 3, member A
						Bri3	brain protein I3
						Lrrn4cl	LRRN4 C-terminal like
						Arhgap17	Rho GTPase activating protein 17
						Zfp458	zinc finger protein 458
						Glt28d2	glycosyltransferase 28 domain containing 2
						Shisal1	shisa like 1
						Pced1a	PC-esterase domain containing 1A
						Arrdc4	arrestin domain containing 4
						Olfr722	olfactory receptor 722
						Zbtb11	zinc finger and BTB domain containing 11
						Slc26a4	solute carrier family 26, member 4
						Itga1	integrin alpha 1
						Ptger4	prostaglandin E receptor 4 (subtype EP4)
						Abcb8	ATP-binding cassette, sub-family B (MDR/TAP), member 8
						Pih1d3	PIH1 domain containing 3
						Coa7	cytochrome c oxidase assembly factor 7
						Tram1	translocating chain-associating membrane protein 1
						Prodh2	proline dehydrogenase (oxidase) 2
						Gm16445	predicted pseudogene 16445
						Ap1s2	adaptor-related protein complex 1, sigma 2 subunit
						Grem1	gremlin 1, DAN family BMP antagonist
						Calr3	calreticulin 3
						Fam196b	family with sequence similarity 196, member B
						Hpca	hippocalcin
						C1s2	complement component 1, s subcomponent 2
						Pcnx	pecanex homolog
						Samt1	spermatogenesis associated multipass transmembrane protein 1
						Gm15140	predicted gene 15140
						Gm10057	predicted gene 10057
						4921511M17Rik	RIKEN cDNA 4921511M17 gene
						Elk4	ELK4, member of ETS oncogene family
						Eif2s1	eukaryotic translation initiation factor 2, subunit 1 alpha
						Dnajc16	DnaJ heat shock protein family (Hsp40) member C16
						Osbpl8	oxysterol binding protein-like 8
						Zfp740	zinc finger protein 740
						Cbx5	chromobox 5
						Capn1	calpain 1
						C1s1	complement component 1, s subcomponent 1
						Zfp661	zinc finger protein 661
						Zfp607a	zinc finger protein 607A
						Zfx	zinc finger protein X-linked
						Nid2	nidogen 2
						Thrb	thyroid hormone receptor beta
						Ccdc57	coiled-coil domain containing 57
						Ptrh2	peptidyl-tRNA hydrolase 2
						Atg2b	autophagy related 2B
						Nfatc2ip	nuclear factor of activated T cells, cytoplasmic, calcineurin dependent 2 interacting protein
						Lrp6	low density lipoprotein receptor-related protein 6
						Pramel1	preferentially expressed antigen in melanoma-like 1
						Ttc9	tetratricopeptide repeat domain 9
						Peak1	pseudopodium-enriched atypical kinase 1
						Gcdh	glutaryl-Coenzyme A dehydrogenase
						Chkb	choline kinase beta
						Zc3h8	zinc finger CCCH type containing 8
						Gpat4	glycerol-3-phosphate acyltransferase 4
						Atp2b2	ATPase, Ca++ transporting, plasma membrane 2
						Mkrn2	makorin, ring finger protein, 2
						Spred2	sprouty-related, EVH1 domain containing 2
						Lgi2	leucine-rich repeat LGI family, member 2
						Aak1	AP2 associated kinase 1
						Lox	lysyl oxidase
						Ttc17	tetratricopeptide repeat domain 17
						Lars2	leucyl-tRNA synthetase, mitochondrial
						Acsl4	acyl-CoA synthetase long-chain family member 4
						Errfi1	ERBB receptor feedback inhibitor 1
						Wdr37	WD repeat domain 37
						Kdm5a	lysine (K)-specific demethylase 5A
						C8a	complement component 8, alpha polypeptide
						Gca	grancalcin
						Itsn1	intersectin 1 (SH3 domain protein 1A)
						Rbm24	RNA binding motif protein 24
						Dph5	diphthamide biosynthesis 5
						Erlin2	ER lipid raft associated 2
						Npr3	natriuretic peptide receptor 3
						Gja8	gap junction protein, alpha 8
						Rc3h1	RING CCCH (C3H) domains 1
						Ccr9	chemokine (C-C motif) receptor 9
						Vsx1	visual system homeobox 1
						Dcaf11	DDB1 and CUL4 associated factor 11
						Ccdc93	coiled-coil domain containing 93
						Evi5	ecotropic viral integration site 5
						Rtn4	reticulon 4
						Stk36	serine/threonine kinase 36
						Igf2bp3	insulin-like growth factor 2 mRNA binding protein 3
						Glb1l2	galactosidase, beta 1-like 2
						Vezf1	vascular endothelial zinc finger 1
						Bnc1	basonuclin 1
						Abl2	v-abl Abelson murine leukemia viral oncogene 2 (arg, Abelson-related gene)
						Tbc1d9	TBC1 domain family, member 9
						Diexf	digestive organ expansion factor homolog (zebrafish)
						Fam126a	family with sequence similarity 126, member A
						Lypd1	Ly6/Plaur domain containing 1
						Slc5a7	solute carrier family 5 (choline transporter), member 7
						Socs7	suppressor of cytokine signaling 7
						Msantd1	Myb/SANT-like DNA-binding domain containing 1
						Fbxo45	F-box protein 45
						Tnip2	TNFAIP3 interacting protein 2
						D16Ertd472e	DNA segment, Chr 16, ERATO Doi 472, expressed
						4933415F23Rik	RIKEN cDNA 4933415F23 gene
						Ddx25	DEAD (Asp-Glu-Ala-Asp) box polypeptide 25
						Klf4	Kruppel-like factor 4 (gut)
						Fgf7	fibroblast growth factor 7
						Dcdc2c	doublecortin domain containing 2C
						Ppp1r3d	protein phosphatase 1, regulatory subunit 3D
						Washc4	WASH complex subunit 4

## Sheet: Novel_2
Mature seq:	ggagggaacgcagucugagugga
Seed seq:	gagggaa
Targetscan					miRDB					overlap
136					620					36
pink= duplicated in miRDB					pink= duplicated in targetScan					green= gene of interest
Human ortholog of target gene	Gene name				Gene Description					ZMAT2	zinc finger, matrin type 2
total	8mer				Gpr61	G protein-coupled receptor 61				AADACL3	arylacetamide deacetylase-like 3
ZMAT2	zinc finger, matrin type 2				Gstm6	glutathione S-transferase, mu 6				ARNT	aryl hydrocarbon receptor nuclear translocator
AADACL3	arylacetamide deacetylase-like 3				Ube2z	ubiquitin-conjugating enzyme E2Z				CCDC43	coiled-coil domain containing 43
ACSF3	acyl-CoA synthetase family member 3				Htra1	HtrA serine peptidase 1				CD5L	CD5 molecule-like
ARL6IP1	ADP-ribosylation factor-like 6 interacting protein 1				Dhx40	DEAH (Asp-Glu-Ala-His) box polypeptide 40				CNN1	calponin 1, basic, smooth muscle
ARNT	aryl hydrocarbon receptor nuclear translocator				Cldn2	claudin 2				CNNM2	cyclin M2
BAT4	HLA-B associated transcript 4				Rfk	riboflavin kinase				EPHB4	EPH receptor B4
C13orf34	chromosome 13 open reading frame 34				Bmpr1b	bone morphogenetic protein receptor, type 1B				FGFR1	fibroblast growth factor receptor 1 (fms-related tyrosine kinase 2, Pfeiffer syndrome)
CCDC43	coiled-coil domain containing 43				Dach1	dachshund family transcription factor 1				INTS6	integrator complex subunit 6
CD5L	CD5 molecule-like				Dcaf7	DDB1 and CUL4 associated factor 7				IVNS1ABP	influenza virus NS1A binding protein
CDC6	cell division cycle 6 homolog (S. cerevisiae)				Ankrd55	ankyrin repeat domain 55				MED12	mediator complex subunit 12
CNN1	calponin 1, basic, smooth muscle				Col6a4	collagen, type VI, alpha 4				NUDT4	nudix (nucleoside diphosphate linked moiety X)-type motif 4
CNNM2	cyclin M2				Med19	mediator complex subunit 19				OPCML	opioid binding protein/cell adhesion molecule-like
CXorf23	chromosome X open reading frame 23				Trp53inp2	transformation related protein 53 inducible nuclear protein 2				RAP2C	RAP2C, member of RAS oncogene family
EPHB4	EPH receptor B4				Pabpc4	poly(A) binding protein, cytoplasmic 4				SF3A1	splicing factor 3a, subunit 1, 120kDa
EZH1	enhancer of zeste homolog 1 (Drosophila)				Arf6	ADP-ribosylation factor 6				SH3BP5L	SH3-binding domain protein 5-like
FGFR1	fibroblast growth factor receptor 1 (fms-related tyrosine kinase 2, Pfeiffer syndrome)				Cmc4	C-x(9)-C motif containing 4				SMOC2	SPARC related modular calcium binding 2
FLJ21865	endo-beta-N-acetylglucosaminidase				Gas7	growth arrest specific 7				TFAP2A	transcription factor AP-2 alpha (activating enhancer binding protein 2 alpha)
GATAD2B	GATA zinc finger domain containing 2B				Enam	enamelin				TMEM170B	transmembrane protein 170B
HGSNAT	heparan-alpha-glucosaminide N-acetyltransferase				Psmd3	proteasome (prosome, macropain) 26S subunit, non-ATPase, 3				TMEM25	transmembrane protein 25
INTS6	integrator complex subunit 6				Ptpn14	protein tyrosine phosphatase, non-receptor type 14				USH1G	Usher syndrome 1G (autosomal recessive)
IVNS1ABP	influenza virus NS1A binding protein				Sumo1	small ubiquitin-like modifier 1				WNK1	WNK lysine deficient protein kinase 1
JMJD3	jumonji domain containing 3, histone lysine demethylase				Zfp429	zinc finger protein 429				BACH2	BTB and CNC homology 1, basic leucine zipper transcription factor 2
LOC116236	hypothetical protein LOC116236				Ugt3a1	UDP glycosyltransferases 3 family, polypeptide A1				CCDC6	coiled-coil domain containing 6
MAP3K1	mitogen-activated protein kinase kinase kinase 1				P2ry13	purinergic receptor P2Y, G-protein coupled 13				DLG3	discs, large homolog 3 (neuroendocrine-dlg, Drosophila)
MED12	mediator complex subunit 12				Ehd3	EH-domain containing 3				GATA4	GATA binding protein 4
MLANA	melan-A				Pitpnm3	PITPNM family member 3				GNAS	GNAS complex locus
MYLK4	myosin light chain kinase family, member 4				Txlng	taxilin gamma				SH3PXD2A	SH3 and PX domains 2A
NUDT4	nudix (nucleoside diphosphate linked moiety X)-type motif 4				Ap1s1	adaptor protein complex AP-1, sigma 1				TLK2	tousled-like kinase 2
OPCML	opioid binding protein/cell adhesion molecule-like				Sfrp2	secreted frizzled-related protein 2				BANF1	barrier to autointegration factor 1
PDE1B	phosphodiesterase 1B, calmodulin-dependent				Hcn3	hyperpolarization-activated, cyclic nucleotide-gated K+ 3				MAP3K14	mitogen-activated protein kinase kinase kinase 14
RAB15	RAB15, member RAS onocogene family				Col6a3	collagen, type VI, alpha 3				MAPRE1	microtubule-associated protein, RP/EB family, member 1
RAB5C	RAB5C, member RAS oncogene family				Trim32	tripartite motif-containing 32				NDST1	N-deacetylase/N-sulfotransferase (heparan glucosaminyl) 1
RAP2C	RAP2C, member of RAS oncogene family				Pygm	muscle glycogen phosphorylase				RASSF1	Ras association (RalGDS/AF-6) domain family member 1
RPL23A	ribosomal protein L23a				Rnf168	ring finger protein 168				RXRA	retinoid X receptor, alpha
SART3	squamous cell carcinoma antigen recognized by T cells 3				Klk4	kallikrein related-peptidase 4 (prostase, enamel matrix, prostate)
SF3A1	splicing factor 3a, subunit 1, 120kDa				Abhd15	abhydrolase domain containing 15
SH3BP5L	SH3-binding domain protein 5-like				Pcyt1b	phosphate cytidylyltransferase 1, choline, beta isoform
SMOC2	SPARC related modular calcium binding 2				Retreg3	reticulophagy regulator family member 3
SMPD3	sphingomyelin phosphodiesterase 3, neutral membrane (neutral sphingomyelinase II)				Ybx2	Y box protein 2
TFAP2A	transcription factor AP-2 alpha (activating enhancer binding protein 2 alpha)				Jph4	junctophilin 4
THTPA	thiamine triphosphatase				Nap1l1	nucleosome assembly protein 1-like 1
TMCO2	transmembrane and coiled-coil domains 2				Srpk1	serine/arginine-rich protein specific kinase 1
TMEM170B	transmembrane protein 170B				Grip1	glutamate receptor interacting protein 1
TMEM25	transmembrane protein 25				Jazf1	JAZF zinc finger 1
TRPA1	transient receptor potential cation channel, subfamily A, member 1				Nipsnap3b	nipsnap homolog 3B
TSC22D4	TSC22 domain family, member 4				Zmat2	zinc finger, matrin type 2
TTC4	tetratricopeptide repeat domain 4				Kpna4	karyopherin (importin) alpha 4
USH1G	Usher syndrome 1G (autosomal recessive)				Cyp2d22	cytochrome P450, family 2, subfamily d, polypeptide 22
WDR32	WD repeat domain 32				Gpr25	G protein-coupled receptor 25
WDR68	WD repeat domain 68				Mbnl3	muscleblind like splicing factor 3
WNK1	WNK lysine deficient protein kinase 1				Pcdhb14	protocadherin beta 14
ZBTB45	zinc finger and BTB domain containing 45				Plppr5	phospholipid phosphatase related 5
ZBTB9	zinc finger and BTB domain containing 9				Sinhcaf	SIN3-HDAC complex associated factor
MAT1A	methionine adenosyltransferase I, alpha				Mbnl2	muscleblind like splicing factor 2
ABLIM3	actin binding LIM protein family, member 3				Mapk8ip2	mitogen-activated protein kinase 8 interacting protein 2
ACP2	acid phosphatase 2, lysosomal				Ccdc9b	coiled-coil domain containing 9B
BACH2	BTB and CNC homology 1, basic leucine zipper transcription factor 2				Bclaf3	Bclaf1 and Thrap3 family member 3
C1orf21	chromosome 1 open reading frame 21				Wnk3	WNK lysine deficient protein kinase 3
C9orf6	chromosome 9 open reading frame 6				Pik3cd	phosphatidylinositol-4,5-bisphosphate 3-kinase catalytic subunit delta
CACNA1I	calcium channel, voltage-dependent, T type, alpha 1I subunit				Ubxn7	UBX domain protein 7
CCDC6	coiled-coil domain containing 6				Lsm6	LSM6 homolog, U6 small nuclear RNA and mRNA degradation associated
CDC42EP2	CDC42 effector protein (Rho GTPase binding) 2				Kctd13	potassium channel tetramerisation domain containing 13
CTPS2	CTP synthase II				Ankrd17	ankyrin repeat domain 17
DLG3	discs, large homolog 3 (neuroendocrine-dlg, Drosophila)				Klf14	Kruppel-like factor 14
EHD1	EH-domain containing 1				Zfp719	zinc finger protein 719
FAM155B	family with sequence similarity 155, member B				Calb1	calbindin 1
FRS2	fibroblast growth factor receptor substrate 2				Trim71	tripartite motif-containing 71
GATA4	GATA binding protein 4				Smg1	SMG1 homolog, phosphatidylinositol 3-kinase-related kinase (C. elegans)
GNAS	GNAS complex locus				Cdca3	cell division cycle associated 3
GTPBP2	GTP binding protein 2				Ndst1	N-deacetylase/N-sulfotransferase (heparan glucosaminyl) 1
HABP4	hyaluronan binding protein 4				Sh3bp5	SH3-domain binding protein 5 (BTK-associated)
HIPK2	homeodomain interacting protein kinase 2				Nucks1	nuclear casein kinase and cyclin-dependent kinase substrate 1
IKZF2	IKAROS family zinc finger 2 (Helios)				Nfatc3	nuclear factor of activated T cells, cytoplasmic, calcineurin dependent 3
JHDM1D	jumonji C domain containing histone demethylase 1 homolog D (S. cerevisiae)				Zfp637	zinc finger protein 637
KCNAB2	potassium voltage-gated channel, shaker-related subfamily, beta member 2				Grm5	glutamate receptor, metabotropic 5
KIAA0515	KIAA0515				Shisa6	shisa family member 6
LRRC4	leucine rich repeat containing 4				Syce1	synaptonemal complex central element protein 1
MAZ	MYC-associated zinc finger protein (purine-binding transcription factor)				Chmp5	charged multivesicular body protein 5
MBD6	methyl-CpG binding domain protein 6				Arglu1	arginine and glutamate rich 1
MEFV	Mediterranean fever				Cyp11a1	cytochrome P450, family 11, subfamily a, polypeptide 1
MEX3A	mex-3 homolog A (C. elegans)				Zfp36l1	zinc finger protein 36, C3H type-like 1
NPTX1	neuronal pentraxin I				Vkorc1l1	vitamin K epoxide reductase complex, subunit 1-like 1
ODZ4	odz, odd Oz/ten-m homolog 4 (Drosophila)				Map3k14	mitogen-activated protein kinase kinase kinase 14
OTUD5	OTU domain containing 5				Fam234b	family with sequence similarity 234, member B
PCNX	pecanex homolog (Drosophila)				Clock	circadian locomotor output cycles kaput
POU2AF1	POU class 2 associating factor 1				Smad6	SMAD family member 6
PPFIA3	protein tyrosine phosphatase, receptor type, f polypeptide (PTPRF), interacting protein (liprin), alpha 3				Flrt2	fibronectin leucine rich transmembrane protein 2
PPP1R12B	protein phosphatase 1, regulatory (inhibitor) subunit 12B				Rb1	RB transcriptional corepressor 1
PRMT6	protein arginine methyltransferase 6				Tlnrd1	talin rod domain containing 1
PXMP4	peroxisomal membrane protein 4, 24kDa				Slc38a1	solute carrier family 38, member 1
RAB3IP	RAB3A interacting protein (rabin3)				Zfp11	zinc finger protein 11
RP13-102H20.1	hypothetical protein FLJ30058				Nedd1	neural precursor cell expressed, developmentally down-regulated gene 1
RPGRIP1L	RPGRIP1-like				Stat6	signal transducer and activator of transcription 6
SART1	squamous cell carcinoma antigen recognized by T cells				Syn3	synapsin III
SEMA3G	sema domain, immunoglobulin domain (Ig), short basic domain, secreted, (semaphorin) 3G				Arxes2	adipocyte-related X-chromosome expressed sequence 2
SH3PXD2A	SH3 and PX domains 2A				Mtm1	X-linked myotubular myopathy gene 1
SLC43A1	solute carrier family 43, member 1				Nfix	nuclear factor I/X
SPRY3	sprouty homolog 3 (Drosophila)				Aco1	aconitase 1
SYNGAP1	synaptic Ras GTPase activating protein 1 homolog (rat)				Ppp1r3c	protein phosphatase 1, regulatory subunit 3C
TLK2	tousled-like kinase 2				Csrnp3	cysteine-serine-rich nuclear protein 3
VAX1	ventral anterior homeobox 1				Nfat5	nuclear factor of activated T cells 5
ZFP36	zinc finger protein 36, C3H type, homolog (mouse)				S1pr3	sphingosine-1-phosphate receptor 3
ACVR2A	activin A receptor, type IIA				Bpifb2	BPI fold containing family B, member 2
ADIPOQ	adiponectin, C1Q and collagen domain containing				Lnpk	lunapark, ER junction formation factor
ATP13A3	ATPase type 13A3				Sh3pxd2a	SH3 and PX domains 2A
BANF1	barrier to autointegration factor 1				Kdm7a	lysine (K)-specific demethylase 7A
CCT8L1	chaperonin containing TCP1, subunit 8 (theta)-like 1				Agap1	ArfGAP with GTPase domain, ankyrin repeat and PH domain 1
CHD3	chromodomain helicase DNA binding protein 3				Cnot7	CCR4-NOT transcription complex, subunit 7
DNAJB2	DnaJ (Hsp40) homolog, subfamily B, member 2				Sgip1	SH3-domain GRB2-like (endophilin) interacting protein 1
FLJ40125	hypothetical protein FLJ40125				Cbx5	chromobox 5
FZD5	frizzled homolog 5 (Drosophila)				Olig3	oligodendrocyte transcription factor 3
GATA5	GATA binding protein 5				Rchy1	ring finger and CHY zinc finger domain containing 1
IPO9	importin 9				Wdr26	WD repeat domain 26
KPNA1	karyopherin alpha 1 (importin alpha 5)				Rnf152	ring finger protein 152
MAP3K14	mitogen-activated protein kinase kinase kinase 14				Egr3	early growth response 3
MAPRE1	microtubule-associated protein, RP/EB family, member 1				Ppp2r2a	protein phosphatase 2, regulatory subunit B, alpha
MAX	MYC associated factor X				Kazn	kazrin, periplakin interacting protein
MLF2	myeloid leukemia factor 2				D1Ertd622e	DNA segment, Chr 1, ERATO Doi 622, expressed
MTMR10	myotubularin related protein 10				Tmem170b	transmembrane protein 170B
NDST1	N-deacetylase/N-sulfotransferase (heparan glucosaminyl) 1				Tnfaip8l3	tumor necrosis factor, alpha-induced protein 8-like 3
PIK3C2A	phosphoinositide-3-kinase, class 2, alpha polypeptide				Cdk10	cyclin-dependent kinase 10
PRNPIP	prion protein interacting protein				2210418O10Rik	RIKEN cDNA 2210418O10 gene
PRPF4	PRP4 pre-mRNA processing factor 4 homolog (yeast)				Gm14296	predicted gene 14296
PSD4	pleckstrin and Sec7 domain containing 4				Gnaq	guanine nucleotide binding protein, alpha q polypeptide
PSME1	proteasome (prosome, macropain) activator subunit 1 (PA28 alpha)				Gphb5	glycoprotein hormone beta 5
RAB22A	RAB22A, member RAS oncogene family				Samhd1	SAM domain and HD domain, 1
RASSF1	Ras association (RalGDS/AF-6) domain family member 1				Cyfip2	cytoplasmic FMR1 interacting protein 2
REXO1	REX1, RNA exonuclease 1 homolog (S. cerevisiae)				Slc6a17	solute carrier family 6 (neurotransmitter transporter), member 17
RXRA	retinoid X receptor, alpha				Prg4	proteoglycan 4 (megakaryocyte stimulating factor, articular superficial zone protein)
SENP5	SUMO1/sentrin specific peptidase 5				Tnrc6b	trinucleotide repeat containing 6b
SLC12A6	solute carrier family 12 (potassium/chloride transporters), member 6				Kcnk10	potassium channel, subfamily K, member 10
SLC25A23	solute carrier family 25 (mitochondrial carrier; phosphate carrier), member 23				Phlda3	pleckstrin homology like domain, family A, member 3
TACC1	transforming, acidic coiled-coil containing protein 1				Tbc1d22b	TBC1 domain family, member 22B
TBC1D24	TBC1 domain family, member 24				Doc2b	double C2, beta
UQCC	ubiquinol-cytochrome c reductase complex chaperone, CBP3 homolog (yeast)				Jarid2	jumonji, AT rich interactive domain 2
WNT3A	wingless-type MMTV integration site family, member 3A				Insm2	insulinoma-associated 2
					Lekr1	leucine, glutamate and lysine rich 1
					Tmem25	transmembrane protein 25
					Cadm1	cell adhesion molecule 1
					Nol4l	nucleolar protein 4-like
					Gpd2	glycerol phosphate dehydrogenase 2, mitochondrial
					Cyb561d1	cytochrome b-561 domain containing 1
					Atxn7l1	ataxin 7-like 1
					Cpne1	copine I
					Mageb18	melanoma antigen family B, 18
					Chrdl1	chordin-like 1
					Limd2	LIM domain containing 2
					Aadacl3	arylacetamide deacetylase like 3
					Ccdc43	coiled-coil domain containing 43
					Aak1	AP2 associated kinase 1
					Prrc2b	proline-rich coiled-coil 2B
					1700030J22Rik	RIKEN cDNA 1700030J22 gene
					Ralgapb	Ral GTPase activating protein, beta subunit (non-catalytic)
					Cnn1	calponin 1
					Synj2bp	synaptojanin 2 binding protein
					Sox14	SRY (sex determining region Y)-box 14
					Exph5	exophilin 5
					Scara5	scavenger receptor class A, member 5
					Wasf2	WAS protein family, member 2
					Rab27b	RAB27B, member RAS oncogene family
					Rad54l2	RAD54 like 2 (S. cerevisiae)
					Rap2c	RAP2C, member of RAS oncogene family
					Plekha6	pleckstrin homology domain containing, family A member 6
					Arpp19	cAMP-regulated phosphoprotein 19
					Slc41a3	solute carrier family 41, member 3
					Isca1	iron-sulfur cluster assembly 1
					Soga1	suppressor of glucose, autophagy associated 1
					Car10	carbonic anhydrase 10
					Gnat2	guanine nucleotide binding protein, alpha transducing 2
					Aplnr	apelin receptor
					Tcf25	transcription factor 25 (basic helix-loop-helix)
					Dnajc1	DnaJ heat shock protein family (Hsp40) member C1
					Slc7a5	solute carrier family 7 (cationic amino acid transporter, y+ system), member 5
					Tbcc	tubulin-specific chaperone C
					Hadh	hydroxyacyl-Coenzyme A dehydrogenase
					Rsrc1	arginine/serine-rich coiled-coil 1
					Pag1	phosphoprotein associated with glycosphingolipid microdomains 1
					Trpm3	transient receptor potential cation channel, subfamily M, member 3
					Sypl2	synaptophysin-like 2
					Trdmt1	tRNA aspartic acid methyltransferase 1
					Zfp444	zinc finger protein 444
					Gm14322	predicted gene 14322
					Ccdc114	coiled-coil domain containing 114
					Pou3f2	POU domain, class 3, transcription factor 2
					Fgf12	fibroblast growth factor 12
					Sdr9c7	4short chain dehydrogenase/reductase family 9C, member 7
					Banf1	barrier to autointegration factor 1
					Ushbp1	USH1 protein network component harmonin binding protein 1
					Podxl	podocalyxin-like
					Slc6a11	solute carrier family 6 (neurotransmitter transporter, GABA), member 11
					Adam23	a disintegrin and metallopeptidase domain 23
					1700025G04Rik	RIKEN cDNA 1700025G04 gene
					Tet1	tet methylcytosine dioxygenase 1
					Faf1	Fas-associated factor 1
					Baz2b	bromodomain adjacent to zinc finger domain, 2B
					Syt9	synaptotagmin IX
					Kif1b	kinesin family member 1B
					Zfp773	zinc finger protein 773
					Zfp354c	zinc finger protein 354C
					Gcg	glucagon
					Srpx2	sushi-repeat-containing protein, X-linked 2
					Reg4	regenerating islet-derived family, member 4
					Zfp560	zinc finger protein 560
					Arnt	aryl hydrocarbon receptor nuclear translocator
					Cntn2	contactin 2
					Dock4	dedicator of cytokinesis 4
					Pspc1	paraspeckle protein 1
					Draxin	dorsal inhibitory axon guidance protein
					Plxna4	plexin A4
					Cd2ap	CD2-associated protein
					Ednrb	endothelin receptor type B
					Tlk2	tousled-like kinase 2 (Arabidopsis)
					Smg6	Smg-6 homolog, nonsense mediated mRNA decay factor (C. elegans)
					Sec61a2	Sec61, alpha subunit 2 (S. cerevisiae)
					Dusp8	dual specificity phosphatase 8
					Cacna1s	calcium channel, voltage-dependent, L type, alpha 1S subunit
					Mfsd1	major facilitator superfamily domain containing 1
					Fgfr1	fibroblast growth factor receptor 1
					Sall2	spalt like transcription factor 2
					Palm2	paralemmin 2
					Phyhip	phytanoyl-CoA hydroxylase interacting protein
					Idh2	isocitrate dehydrogenase 2 (NADP+), mitochondrial
					Uncx	UNC homeobox
					Bmt2	base methyltransferase of 25S rRNA 2
					Engase	endo-beta-N-acetylglucosaminidase
					Rps19bp1	ribosomal protein S19 binding protein 1
					Gpc3	glypican 3
					Kcna6	potassium voltage-gated channel, shaker-related, subfamily, member 6
					Pcdhb4	protocadherin beta 4
					Zcchc4	zinc finger, CCHC domain containing 4
					Dclk2	doublecortin-like kinase 2
					Tfap2a	transcription factor AP-2, alpha
					Wnk1	WNK lysine deficient protein kinase 1
					Phactr2	phosphatase and actin regulator 2
					Os9	amplified in osteosarcoma
					Foxj1	forkhead box J1
					Intu	inturned planar cell polarity protein
					Vps72	vacuolar protein sorting 72
					Syt4	synaptotagmin IV
					Mmp7	matrix metallopeptidase 7
					Ush1g	USH1 protein network component sans
					Thoc2	THO complex 2
					Clcn4	chloride channel, voltage-sensitive 4
					Gjb1	gap junction protein, beta 1
					Map6	microtubule-associated protein 6
					Cdc37l1	cell division cycle 37-like 1
					Phf8	PHD finger protein 8
					Cacfd1	calcium channel flower domain containing 1
					Asxl3	additional sex combs like 3, transcriptional regulator
					Ephb4	Eph receptor B4
					Fbxl17	F-box and leucine-rich repeat protein 17
					Gdf11	growth differentiation factor 11
					Pttg1ip	pituitary tumor-transforming 1 interacting protein
					Itpka	inositol 1,4,5-trisphosphate 3-kinase A
					Foxk1	forkhead box K1
					C1qtnf1	C1q and tumor necrosis factor related protein 1
					Twist2	twist basic helix-loop-helix transcription factor 2
					Ppt2	palmitoyl-protein thioesterase 2
					Arfgap2	ADP-ribosylation factor GTPase activating protein 2
					Bach2	BTB and CNC homology, basic leucine zipper transcription factor 2
					Dsc1	desmocollin 1
					Exog	endo/exonuclease (5'-3'), endonuclease G-like
					Sptlc1	serine palmitoyltransferase, long chain base subunit 1
					Nr6a1	nuclear receptor subfamily 6, group A, member 1
					Fga	fibrinogen alpha chain
					Zscan25	zinc finger and SCAN domain containing 25
					Slc25a11	solute carrier family 25 (mitochondrial carrier oxoglutarate carrier), member 11
					Ubap2l	ubiquitin-associated protein 2-like
					Fam189a1	family with sequence similarity 189, member A1
					Fmn1	formin 1
					Pak2	p21 (RAC1) activated kinase 2
					Plod2	procollagen lysine, 2-oxoglutarate 5-dioxygenase 2
					Mllt11	myeloid/lymphoid or mixed-lineage leukemia; translocated to, 11
					Tmed8	transmembrane p24 trafficking protein 8
					Icos	inducible T cell co-stimulator
					Gucy1a2	guanylate cyclase 1, soluble, alpha 2
					Homer1	homer scaffolding protein 1
					Sh3bp5l	SH3 binding domain protein 5 like
					Opcml	opioid binding protein/cell adhesion molecule-like
					Zfp937	zinc finger protein 937
					Flot2	flotillin 2
					Ccl2	chemokine (C-C motif) ligand 2
					Colq	collagen-like tail subunit (single strand of homotrimer) of asymmetric acetylcholinesterase
					Alpk1	alpha-kinase 1
					Capzb	capping protein (actin filament) muscle Z-line, beta
					6430548M08Rik	RIKEN cDNA 6430548M08 gene
					Edaradd	EDAR (ectodysplasin-A receptor)-associated death domain
					Eras	ES cell-expressed Ras
					Myadm	myeloid-associated differentiation marker
					Rab1a	RAB1A, member RAS oncogene family
					Gcdh	glutaryl-Coenzyme A dehydrogenase
					Scgb1b12	secretoglobin, family 1B, member 12
					Sf3a1	splicing factor 3a, subunit 1
					Smoc2	SPARC related modular calcium binding 2
					BC030500	cDNA sequence BC030500
					Dcaf10	DDB1 and CUL4 associated factor 10
					Entpd6	ectonucleoside triphosphate diphosphohydrolase 6
					Stpg1	sperm tail PG rich repeat containing 1
					Map3k20	mitogen-activated protein kinase kinase kinase 20
					Celf2	CUGBP, Elav-like family member 2
					Med9	mediator complex subunit 9
					Zzz3	zinc finger, ZZ domain containing 3
					Nfasc	neurofascin
					Akap6	A kinase (PRKA) anchor protein 6
					Tmub2	transmembrane and ubiquitin-like domain containing 2
					Prrxl1	paired related homeobox protein-like 1
					Zbtb7a	zinc finger and BTB domain containing 7a
					Amer1	APC membrane recruitment 1
					Vat1l	vesicle amine transport protein 1 like
					Atat1	alpha tubulin acetyltransferase 1
					Apon	apolipoprotein N
					Lurap1	leucine rich adaptor protein 1
					Bambi	BMP and activin membrane-bound inhibitor
					Tead1	TEA domain family member 1
					Gm14325	predicted gene 14325
					Hnf4a	hepatic nuclear factor 4, alpha
					Fgf7	fibroblast growth factor 7
					Clec4f	C-type lectin domain family 4, member f
					Nup205	nucleoporin 205
					Olfr536	olfactory receptor 536
					Abhd16a	abhydrolase domain containing 16A
					Gm4724	predicted gene 4724
					Gm14434	predicted gene 14434
					Gm14308	predicted gene 14308
					Gm2026	predicted gene 2026
					Ccdc6	coiled-coil domain containing 6
					Ttc7	tetratricopeptide repeat domain 7
					Aicda	activation-induced cytidine deaminase
					Sbspon	somatomedin B and thrombospondin, type 1 domain containing
					2210408I21Rik	RIKEN cDNA 2210408I21 gene
					Shmt2	serine hydroxymethyltransferase 2 (mitochondrial)
					Bend3	BEN domain containing 3
					Lrtm2	leucine-rich repeats and transmembrane domains 2
					Slc31a1	solute carrier family 31, member 1
					Ap3s2	adaptor-related protein complex 3, sigma 2 subunit
					Prkcb	protein kinase C, beta
					Nova2	neuro-oncological ventral antigen 2
					Kcna2	potassium voltage-gated channel, shaker-related subfamily, member 2
					Zbtb24	zinc finger and BTB domain containing 24
					Mapk10	mitogen-activated protein kinase 10
					Rxra	retinoid X receptor alpha
					Usf3	upstream transcription factor family member 3
					Unc5d	unc-5 netrin receptor D
					Dtx4	deltex 4, E3 ubiquitin ligase
					Cdc25a	cell division cycle 25A
					Clip4	CAP-GLY domain containing linker protein family, member 4
					Elk4	ELK4, member of ETS oncogene family
					Maco1	macoilin 1
					Leng8	leukocyte receptor cluster (LRC) member 8
					Dock5	dedicator of cytokinesis 5
					Cdyl2	chromodomain protein, Y chromosome-like 2
					Cxcl14	chemokine (C-X-C motif) ligand 14
					Slc17a7	solute carrier family 17 (sodium-dependent inorganic phosphate cotransporter), member 7
					4932438H23Rik	RIKEN cDNA 4932438H23 gene
					Cartpt	CART prepropeptide
					Pdlim4	PDZ and LIM domain 4
					Tnpo1	transportin 1
					Mllt6	myeloid/lymphoid or mixed-lineage leukemia; translocated to, 6
					Lrg1	leucine-rich alpha-2-glycoprotein 1
					Tomt	transmembrane O-methyltransferase
					Ptrhd1	peptidyl-tRNA hydrolase domain containing 1
					Slc6a16	solute carrier family 6, member 16
					Mgat4c	MGAT4 family, member C
					Hlf	hepatic leukemia factor
					Klhl24	kelch-like 24
					Cd5l	CD5 antigen-like
					Pip5k1a	phosphatidylinositol-4-phosphate 5-kinase, type 1 alpha
					Dlg3	discs large MAGUK scaffold protein 3
					Sh3gl2	SH3-domain GRB2-like 2
					Tecrl	trans-2,3-enoyl-CoA reductase-like
					Mctp2	multiple C2 domains, transmembrane 2
					Elob	elongin B
					Cd36	CD36 molecule
					Naa60	N(alpha)-acetyltransferase 60, NatF catalytic subunit
					Tifab	TRAF-interacting protein with forkhead-associated domain, family member B
					Slc26a9	solute carrier family 26, member 9
					Dennd6a	DENN/MADD domain containing 6A
					Ppp1r1c	protein phosphatase 1, regulatory inhibitor subunit 1C
					Brsk2	BR serine/threonine kinase 2
					H2afx	H2A histone family, member X
					Aqp6	aquaporin 6
					Fzd3	frizzled class receptor 3
					Wnt9a	wingless-type MMTV integration site family, member 9A
					Ewsr1	Ewing sarcoma breakpoint region 1
					Bcat1	branched chain aminotransferase 1, cytosolic
					Thpo	thrombopoietin
					Rngtt	RNA guanylyltransferase and 5'-phosphatase
					Gadl1	glutamate decarboxylase-like 1
					Zfp629	zinc finger protein 629
					Dpy19l3	dpy-19-like 3 (C. elegans)
					Nav1	neuron navigator 1
					Rho	rhodopsin
					Pcgf6	polycomb group ring finger 6
					Fam126b	family with sequence similarity 126, member B
					Pdcd6ip	programmed cell death 6 interacting protein
					Epb41l3	erythrocyte membrane protein band 4.1 like 3
					Frzb	frizzled-related protein
					Runx2	runt related transcription factor 2
					Cenpl	centromere protein L
					Fam117a	family with sequence similarity 117, member A
					Ivns1abp	influenza virus NS1A binding protein
					Pik3cg	phosphatidylinositol-4,5-bisphosphate 3-kinase catalytic subunit gamma
					Trnt1	tRNA nucleotidyl transferase, CCA-adding, 1
					Ints6	integrator complex subunit 6
					Parvg	parvin, gamma
					Slc9a3r1	solute carrier family 9 (sodium/hydrogen exchanger), member 3 regulator 1
					Chd6	chromodomain helicase DNA binding protein 6
					Scube1	signal peptide, CUB domain, EGF-like 1
					Pmepa1	prostate transmembrane protein, androgen induced 1
					Ctu1	cytosolic thiouridylase subunit 1
					Olfr613	olfactory receptor 613
					Tyms	thymidylate synthase
					Gm10471	predicted gene 10471
					Fkbp4	FK506 binding protein 4
					Kirrel3	kirre like nephrin family adhesion molecule 3
					Tmem201	transmembrane protein 201
					Npr3	natriuretic peptide receptor 3
					Iqsec2	IQ motif and Sec7 domain 2
					Slc4a7	solute carrier family 4, sodium bicarbonate cotransporter, member 7
					Tdrd3	tudor domain containing 3
					Anxa9	annexin A9
					Eif4e1b	eukaryotic translation initiation factor 4E family member 1B
					Mmp28	matrix metallopeptidase 28 (epilysin)
					Dgkg	diacylglycerol kinase, gamma
					Prdm16	PR domain containing 16
					Rapgef4	Rap guanine nucleotide exchange factor (GEF) 4
					Nudt4	nudix (nucleoside diphosphate linked moiety X)-type motif 4
					4930402H24Rik	RIKEN cDNA 4930402H24 gene
					Pcdh11x	protocadherin 11 X-linked
					Akt3	thymoma viral proto-oncogene 3
					Kdm6b	KDM1 lysine (K)-specific demethylase 6B
					Phf19	PHD finger protein 19
					Zfp39	zinc finger protein 39
					Parn	poly(A)-specific ribonuclease (deadenylation nuclease)
					Igsf8	immunoglobulin superfamily, member 8
					Slc9a5	solute carrier family 9 (sodium/hydrogen exchanger), member 5
					2310022A10Rik	RIKEN cDNA 2310022A10 gene
					Ankrd63	ankyrin repeat domain 63
					Mfge8	milk fat globule-EGF factor 8 protein
					Rbm33	RNA binding motif protein 33
					Hif1an	hypoxia-inducible factor 1, alpha subunit inhibitor
					Traf6	TNF receptor-associated factor 6
					Btn1a1	butyrophilin, subfamily 1, member A1
					2003-09-01	septin 3
					Ermard	ER membrane associated RNA degradation
					Hdac3	histone deacetylase 3
					Lats1	large tumor suppressor
					Zfp704	zinc finger protein 704
					Farsa	phenylalanyl-tRNA synthetase, alpha subunit
					Klhl15	kelch-like 15
					Dclk1	doublecortin-like kinase 1
					Xirp2	xin actin-binding repeat containing 2
					Atp1b2	ATPase, Na+/K+ transporting, beta 2 polypeptide
					Pak3	p21 (RAC1) activated kinase 3
					Arhgap1	Rho GTPase activating protein 1
					Osbp	oxysterol binding protein
					Kcnj11	potassium inwardly rectifying channel, subfamily J, member 11
					Ptpn9	protein tyrosine phosphatase, non-receptor type 9
					Smyd5	SET and MYND domain containing 5
					Ppp1cc	protein phosphatase 1 catalytic subunit gamma
					Tmprss11f	transmembrane protease, serine 11f
					Gnas	GNAS (guanine nucleotide binding protein, alpha stimulating) complex locus
					Fosl2	fos-like antigen 2
					Dph6	diphthamine biosynthesis 6
					Ywhab	tyrosine 3-monooxygenase/tryptophan 5-monooxygenase activation protein, beta polypeptide
					Ppfibp2	PTPRF interacting protein, binding protein 2 (liprin beta 2)
					Mlc1	megalencephalic leukoencephalopathy with subcortical cysts 1 homolog (human)
					4933421I07Rik	RIKEN cDNA 4933421I07 gene
					Cd209d	CD209d antigen
					Ptpa	protein phosphatase 2 protein activator
					Plekhg1	pleckstrin homology domain containing, family G (with RhoGef domain) member 1
					Specc1	sperm antigen with calponin homology and coiled-coil domains 1
					Tcof1	treacle ribosome biogenesis factor 1
					Anks1	ankyrin repeat and SAM domain containing 1
					Nek11	NIMA (never in mitosis gene a)-related expressed kinase 11
					Btrc	beta-transducin repeat containing protein
					Zfp74	zinc finger protein 74
					Wdr18	WD repeat domain 18
					Lrch2	leucine-rich repeats and calponin homology (CH) domain containing 2
					Atp6v1a	ATPase, H+ transporting, lysosomal V1 subunit A
					9230110F15Rik	RIKEN cDNA 9230110F15 gene
					Pak7	p21 (RAC1) activated kinase 7
					Pm20d2	peptidase M20 domain containing 2
					Gata4	GATA binding protein 4
					Fuca2	fucosidase, alpha-L- 2, plasma
					Foxj2	forkhead box J2
					Acadsb	acyl-Coenzyme A dehydrogenase, short/branched chain
					Cenpt	centromere protein T
					Cnnm2	cyclin M2
					Fam122a	family with sequence similarity 122, member A
					Mapre1	microtubule-associated protein, RP/EB family, member 1
					Ctso	cathepsin O
					Kif21b	kinesin family member 21B
					Sh3glb2	SH3-domain GRB2-like endophilin B2
					Gm5916	predicted gene 5916
					Tcf20	transcription factor 20
					Ap1g1	adaptor protein complex AP-1, gamma 1 subunit
					Zc3hav1l	zinc finger CCCH-type, antiviral 1-like
					Cers2	ceramide synthase 2
					Snx18	sorting nexin 18
					Hmox1	heme oxygenase 1
					Srpx	sushi-repeat-containing protein
					Tfpi2	tissue factor pathway inhibitor 2
					Sp1	trans-acting transcription factor 1
					Tax1bp3	Tax1 (human T cell leukemia virus type I) binding protein 3
					Chic1	cysteine-rich hydrophobic domain 1
					Arid1a	AT rich interactive domain 1A (SWI-like)
					Sdk1	sidekick cell adhesion molecule 1
					Ankrd40	ankyrin repeat domain 40
					Wnt2	wingless-type MMTV integration site family, member 2
					Mga	MAX gene associated
					Mfap3	microfibrillar-associated protein 3
					Hcfc1	host cell factor C1
					Gtpbp1	GTP binding protein 1
					Prss46	protease, serine 46
					Fam222b	family with sequence similarity 222, member B
					Slc22a5	solute carrier family 22 (organic cation transporter), member 5
					Ttc9	tetratricopeptide repeat domain 9
					Bcl2l11	BCL2-like 11 (apoptosis facilitator)
					Slc25a1	solute carrier family 25 (mitochondrial carrier, citrate transporter), member 1
					Six2	sine oculis-related homeobox 2
					Slco1a6	solute carrier organic anion transporter family, member 1a6
					Gosr1	golgi SNAP receptor complex member 1
					Aar2	AAR2 splicing factor homolog
					Fstl1	follistatin-like 1
					Foxp3	forkhead box P3
					Ermap	erythroblast membrane-associated protein
					Lce1f	late cornified envelope 1F
					Hoxc10	homeobox C10
					Tnks	tankyrase, TRF1-interacting ankyrin-related ADP-ribose polymerase
					Rag1	recombination activating gene 1
					Tanc2	tetratricopeptide repeat, ankyrin repeat and coiled-coil containing 2
					Cyp3a13	cytochrome P450, family 3, subfamily a, polypeptide 13
					Acsm5	acyl-CoA synthetase medium-chain family member 5
					Stx1a	syntaxin 1A (brain)
					Fkbp8	FK506 binding protein 8
					Gprin1	G protein-regulated inducer of neurite outgrowth 1
					Rbm14	RNA binding motif protein 14
					Heca	hdc homolog, cell cycle regulator
					C2cd3	C2 calcium-dependent domain containing 3
					Mysm1	myb-like, SWIRM and MPN domains 1
					Kif5a	kinesin family member 5A
					Ttc14	tetratricopeptide repeat domain 14
					Lrrc28	leucine rich repeat containing 28
					Cdh6	cadherin 6
					Zfp266	zinc finger protein 266
					Tmem167	transmembrane protein 167
					Glis2	GLIS family zinc finger 2
					Vgll3	vestigial like family member 3
					Kif14	kinesin family member 14
					Ccl1	chemokine (C-C motif) ligand 1
					Olfr70	olfactory receptor 70
					D2hgdh	D-2-hydroxyglutarate dehydrogenase
					Fyco1	FYVE and coiled-coil domain containing 1
					Abl2	v-abl Abelson murine leukemia viral oncogene 2 (arg, Abelson-related gene)
					Egfr	epidermal growth factor receptor
					Clic5	chloride intracellular channel 5
					Lrrc1	leucine rich repeat containing 1
					Ddx17	DEAD (Asp-Glu-Ala-Asp) box polypeptide 17
					Gdap1l1	ganglioside-induced differentiation-associated protein 1-like 1
					Chl1	cell adhesion molecule L1-like
					Pcgf2	polycomb group ring finger 2
					Sema3a	sema domain, immunoglobulin domain (Ig), short basic domain, secreted, (semaphorin) 3A
					Chad	chondroadherin
					Slc9a9	solute carrier family 9 (sodium/hydrogen exchanger), member 9
					Hs3st3b1	heparan sulfate (glucosamine) 3-O-sulfotransferase 3B1
					Eml4	echinoderm microtubule associated protein like 4
					Gprc5c	G protein-coupled receptor, family C, group 5, member C
					Oasl2	2'-5' oligoadenylate synthetase-like 2
					Zfp831	zinc finger protein 831
					Naip6	NLR family, apoptosis inhibitory protein 6
					Psenen	presenilin enhancer gamma secretase subunit
					Med12	mediator complex subunit 12
					Sbno1	strawberry notch 1
					Tmx4	thioredoxin-related transmembrane protein 4
					Itgb3	integrin beta 3
					Klhl12	kelch-like 12
					Htt	huntingtin
					Trpc4ap	transient receptor potential cation channel, subfamily C, member 4 associated protein
					Asprv1	aspartic peptidase, retroviral-like 1
					Ssbp2	single-stranded DNA binding protein 2
					Kansl1	KAT8 regulatory NSL complex subunit 1
					Hacd2	3-hydroxyacyl-CoA dehydratase 2
					Tacr3	tachykinin receptor 3
					Hmbs	hydroxymethylbilane synthase
					Prodh2	proline dehydrogenase (oxidase) 2
					Eppk1	epiplakin 1
					Syp	synaptophysin
					Nps	neuropeptide S
					Pdpk1	3-phosphoinositide dependent protein kinase 1
					C5ar1	complement component 5a receptor 1
					Foxo6	forkhead box O6
					Bmp1	bone morphogenetic protein 1
					Ampd2	adenosine monophosphate deaminase 2
					Sufu	SUFU negative regulator of hedgehog signaling
					Prss34	protease, serine 34
					Acer2	alkaline ceramidase 2
					Rassf1	Ras association (RalGDS/AF-6) domain family member 1
					Dtna	dystrobrevin alpha
					Dnajc27	DnaJ heat shock protein family (Hsp40) member C27
					Fam206a	family with sequence similarity 206, member A
					Castor2	cytosolic arginine sensor for mTORC1 subunit 2
					Smtnl2	smoothelin-like 2
					1110051M20Rik	RIKEN cDNA 1110051M20 gene
					Rbfox2	RNA binding protein, fox-1 homolog (C. elegans) 2
					Gpr157	G protein-coupled receptor 157
					Ptms	parathymosin
					Tppp	tubulin polymerization promoting protein
					Slc25a15	solute carrier family 25 (mitochondrial carrier ornithine transporter), member 15
					Hs3st3a1	heparan sulfate (glucosamine) 3-O-sulfotransferase 3A1
					Sptlc3	serine palmitoyltransferase, long chain base subunit 3
					Cdhr1	cadherin-related family member 1
					Erc1	ELKS/RAB6-interacting/CAST family member 1
					Cd274	CD274 antigen
					Abcf3	ATP-binding cassette, sub-family F (GCN20), member 3
					Pigq	phosphatidylinositol glycan anchor biosynthesis, class Q
					Ammecr1l	AMME chromosomal region gene 1-like
					Cep350	centrosomal protein 350
					Smg7	Smg-7 homolog, nonsense mediated mRNA decay factor (C. elegans)

## Sheet: Novel_3
Mature seq:	gaagauugauuguuaagcugaaa
Seed seq:	aagauug
Targetscan						miRDB						overlap
102						249						30
pink= duplicated in miRDB						pink= duplicated in targetScan						green= gene of interest
Human ortholog of target gene	Gene name					Gene Description
total	8mer					Ugt2a3	UDP glucuronosyltransferase 2 family, polypeptide A3					AFF4	AF4/FMR2 family, member 4
AFF4	AF4/FMR2 family, member 4					Srpk2	serine/arginine-rich protein specific kinase 2					ARPC2	actin related protein 2/3 complex, subunit 2, 34kDa
ANKRD52	ankyrin repeat domain 52					Rps20	ribosomal protein S20					DDX3X	DEAD (Asp-Glu-Ala-Asp) box polypeptide 3, X-linked
ARPC2	actin related protein 2/3 complex, subunit 2, 34kDa					Medag	mesenteric estrogen dependent adipogenesis					ENPP2	ectonucleotide pyrophosphatase/phosphodiesterase 2 (autotaxin)
CNR1	cannabinoid receptor 1 (brain)					Clcn4	chloride channel, voltage-sensitive 4					ESR1	estrogen receptor 1
DDX3X	DEAD (Asp-Glu-Ala-Asp) box polypeptide 3, X-linked					Hoxc13	homeobox C13					GPR26	G protein-coupled receptor 26
ENPP2	ectonucleotide pyrophosphatase/phosphodiesterase 2 (autotaxin)					Pde1c	phosphodiesterase 1C					JAG1	jagged 1 (Alagille syndrome)
EPDR1	ependymin related protein 1 (zebrafish)					Ugt8a	UDP galactosyltransferase 8A					NCALD	neurocalcin delta
ESR1	estrogen receptor 1					Gng12	guanine nucleotide binding protein (G protein), gamma 12					PPP2R5E	protein phosphatase 2, regulatory subunit B', epsilon isoform
GPR135	G protein-coupled receptor 135					Zdhhc21	zinc finger, DHHC domain containing 21					PRG4	proteoglycan 4
GPR26	G protein-coupled receptor 26					9330159F19Rik	RIKEN cDNA 9330159F19 gene					PTMA	prothymosin, alpha
JAG1	jagged 1 (Alagille syndrome)					Hmgn5	high-mobility group nucleosome binding domain 5					SUB1	SUB1 homolog (S. cerevisiae)
KIAA0831	KIAA0831					Zfp36l1	zinc finger protein 36, C3H type-like 1					ZDHHC21	zinc finger, DHHC-type containing 21
MGC21874	transcriptional adaptor 2 (ADA2 homolog, yeast)-beta					Sp3	trans-acting transcription factor 3					ACTR2	ARP2 actin-related protein 2 homolog (yeast)
NCALD	neurocalcin delta					Chrm2	cholinergic receptor, muscarinic 2, cardiac					BCL11B	B-cell CLL/lymphoma 11B (zinc finger protein)
PPP2R5E	protein phosphatase 2, regulatory subunit B', epsilon isoform					Ryr3	ryanodine receptor 3					BCL2L11	BCL2-like 11 (apoptosis facilitator)
PRG4	proteoglycan 4					Gabra5	gamma-aminobutyric acid (GABA) A receptor, subunit alpha 5					KLHL14	kelch-like 14 (Drosophila)
PTMA	prothymosin, alpha					Sub1	SUB1 homolog (S. cerevisiae)					NID2	nidogen 2 (osteonidogen)
SUB1	SUB1 homolog (S. cerevisiae)					Sox6	SRY (sex determining region Y)-box 6					NIPA2	non imprinted in Prader-Willi/Angelman syndrome 2
ZDHHC21	zinc finger, DHHC-type containing 21					Slc12a2	solute carrier family 12, member 2					NR2C2	nuclear receptor subfamily 2, group C, member 2
MAF	v-maf musculoaponeurotic fibrosarcoma oncogene homolog (avian)					Enpp2	ectonucleotide pyrophosphatase/phosphodiesterase 2					SEZ6	seizure related 6 homolog (mouse)
ACTR2	ARP2 actin-related protein 2 homolog (yeast)					Pla2g4b	phospholipase A2, group IVB (cytosolic)					SNRK	SNF related kinase
ADCYAP1	adenylate cyclase activating polypeptide 1 (pituitary)					Ddx3x	DEAD/H (Asp-Glu-Ala-Asp/His) box polypeptide 3, X-linked					ZFHX4	zinc finger homeobox 4
ANKS1A	ankyrin repeat and sterile alpha motif domain containing 1A					Cst10	cystatin 10 (chondrocytes)					CNOT4	CCR4-NOT transcription complex, subunit 4
ASCL1	achaete-scute complex homolog 1 (Drosophila)					Zfp791	zinc finger protein 791					CSK	c-src tyrosine kinase
BACH2	BTB and CNC homology 1, basic leucine zipper transcription factor 2					Slc18a2	solute carrier family 18 (vesicular monoamine), member 2					GNG12	guanine nucleotide binding protein (G protein), gamma 12
BAZ2A	bromodomain adjacent to zinc finger domain, 2A					Atg14	autophagy related 14					GTF2H1	general transcription factor IIH, polypeptide 1, 62kDa
BCL11B	B-cell CLL/lymphoma 11B (zinc finger protein)					Sp100	nuclear antigen Sp100					NR1D1	nuclear receptor subfamily 1, group D, member 1
BCL2L11	BCL2-like 11 (apoptosis facilitator)					Gbp9	guanylate-binding protein 9					RICTOR	rapamycin-insensitive companion of mTOR
C10orf46	chromosome 10 open reading frame 46					Spryd7	SPRY domain containing 7					ZFP36L1	zinc finger protein 36, C3H type-like 1
C17orf28	chromosome 17 open reading frame 28					Rab27b	RAB27B, member RAS oncogene family
C6orf146	chromosome 6 open reading frame 146					Vmn2r43	vomeronasal 2, receptor 43
CANX	calnexin					Myo6	myosin VI
CBFA2T3	core-binding factor, runt domain, alpha subunit 2; translocated to, 3					Amn1	antagonist of mitotic exit network 1
CD47	CD47 molecule					Ppp2r1b	protein phosphatase 2, regulatory subunit A, beta
CIB2	calcium and integrin binding family member 2					Ube2d3	ubiquitin-conjugating enzyme E2D 3
CNOT2	CCR4-NOT transcription complex, subunit 2					Skint4	selection and upkeep of intraepithelial T cells 4
CPEB4	cytoplasmic polyadenylation element binding protein 4					Lyn	LYN proto-oncogene, Src family tyrosine kinase
DCC	deleted in colorectal carcinoma					Gm17660	predicted gene, 17660
DHX15	DEAH (Asp-Glu-Ala-His) box polypeptide 15					Clp1	CLP1, cleavage and polyadenylation factor I subunit
DIAPH1	diaphanous homolog 1 (Drosophila)					Dnajb14	DnaJ heat shock protein family (Hsp40) member B14
DICER1	dicer 1, ribonuclease type III					Slc25a16	solute carrier family 25 (mitochondrial carrier, Graves disease autoantigen), member 16
DNAJB1	DnaJ (Hsp40) homolog, subfamily B, member 1					Sesn1	sestrin 1
FARP1	FERM, RhoGEF (ARHGEF) and pleckstrin domain protein 1 (chondrocyte-derived)					Stxbp1	syntaxin binding protein 1
FLJ20309	hypothetical protein FLJ20309					Tmem56	transmembrane protein 56
FNDC3B	fibronectin type III domain containing 3B					Mzt1	mitotic spindle organizing protein 1
GRLF1	glucocorticoid receptor DNA binding factor 1					Nipa2	non imprinted in Prader-Willi/Angelman syndrome 2 homolog (human)
HOXA3	homeobox A3					Apol7c	apolipoprotein L 7c
KLHL14	kelch-like 14 (Drosophila)					Usp14	ubiquitin specific peptidase 14
KLHL32	kelch-like 32 (Drosophila)					Apol7a	apolipoprotein L 7a
KY	kyphoscoliosis peptidase					Ncald	neurocalcin delta
MPPED2	metallophosphoesterase domain containing 2					Psmd7	proteasome (prosome, macropain) 26S subunit, non-ATPase, 7
NDST1	N-deacetylase/N-sulfotransferase (heparan glucosaminyl) 1					Cnot6l	CCR4-NOT transcription complex, subunit 6-like
NID2	nidogen 2 (osteonidogen)					Fasl	Fas ligand (TNF superfamily, member 6)
NIPA2	non imprinted in Prader-Willi/Angelman syndrome 2					Pafah1b2	platelet-activating factor acetylhydrolase, isoform 1b, subunit 2
NR2C2	nuclear receptor subfamily 2, group C, member 2					Lipo3	lipase, member O3
OSBPL2	oxysterol binding protein-like 2					Lipo2	lipase, member O2
PHLPPL	PH domain and leucine rich repeat protein phosphatase-like					Ctsc	cathepsin C
PKNOX1	PBX/knotted 1 homeobox 1					Meis2	Meis homeobox 2
PURB	purine-rich element binding protein B					Ppt1	palmitoyl-protein thioesterase 1
RBM39	RNA binding motif protein 39					Gpr119	G-protein coupled receptor 119
RXRA	retinoid X receptor, alpha					Pcdh18	protocadherin 18
SEZ6	seizure related 6 homolog (mouse)					Ptprt	protein tyrosine phosphatase, receptor type, T
SFRS1	splicing factor, arginine/serine-rich 1 (splicing factor 2, alternate splicing factor)					Xcr1	chemokine (C motif) receptor 1
SLC2A4RG	SLC2A4 regulator					Cpt1a	carnitine palmitoyltransferase 1a, liver
SNRK	SNF related kinase					Cdyl2	chromodomain protein, Y chromosome-like 2
TRAF3	TNF receptor-associated factor 3					Pank3	pantothenate kinase 3
TRPS1	trichorhinophalangeal syndrome I					Ttn	titin
ZBTB2	zinc finger and BTB domain containing 2					Atrx	ATRX, chromatin remodeler
ZFHX4	zinc finger homeobox 4					Ccnc	cyclin C
7A5	putative binding protein 7a5					Agl	amylo-1,6-glucosidase, 4-alpha-glucanotransferase
ANGPTL1	angiopoietin-like 1					Phactr4	phosphatase and actin regulator 4
ARCN1	archain 1					Cldnd1	claudin domain containing 1
CEP68	centrosomal protein 68kDa					Azin1	antizyme inhibitor 1
CNOT4	CCR4-NOT transcription complex, subunit 4					Pou2f1	POU domain, class 2, transcription factor 1
COG2	component of oligomeric golgi complex 2					Pnrc2	proline-rich nuclear receptor coactivator 2
CSK	c-src tyrosine kinase					Sox17	SRY (sex determining region Y)-box 17
EN2	engrailed homeobox 2					Aff4	AF4/FMR2 family, member 4
FBXO11	F-box protein 11					Slc4a7	solute carrier family 4, sodium bicarbonate cotransporter, member 7
GNAI3	guanine nucleotide binding protein (G protein), alpha inhibiting activity polypeptide 3					Arpc2	actin related protein 2/3 complex, subunit 2
GNG12	guanine nucleotide binding protein (G protein), gamma 12					B3galt2	UDP-Gal:betaGlcNAc beta 1,3-galactosyltransferase, polypeptide 2
GTF2H1	general transcription factor IIH, polypeptide 1, 62kDa					Bicd1	BICD cargo adaptor 1
HP1BP3	heterochromatin protein 1, binding protein 3					D2hgdh	D-2-hydroxyglutarate dehydrogenase
IER5L	immediate early response 5-like					Sprr1a	small proline-rich protein 1A
INOC1	INO80 complex homolog 1 (S. cerevisiae)					Arih1	ariadne RBR E3 ubiquitin protein ligase 1
LIN54	lin-54 homolog (C. elegans)					Utp6	UTP6 small subunit processome component
MEX3A	mex-3 homolog A (C. elegans)					Steap2	six transmembrane epithelial antigen of prostate 2
NR1D1	nuclear receptor subfamily 1, group D, member 1					Gpr26	G protein-coupled receptor 26
ONECUT2	one cut homeobox 2					Elmod2	ELMO/CED-12 domain containing 2
PAFAH1B1	platelet-activating factor acetylhydrolase, isoform Ib, alpha subunit 45kDa					Pla2g4d	phospholipase A2, group IVD
PAPD5	PAP associated domain containing 5					Fut9	fucosyltransferase 9
PGAP1	post-GPI attachment to proteins 1					Tipin	timeless interacting protein
RAB7A	RAB7A, member RAS oncogene family					Bmi1	Bmi1 polycomb ring finger oncogene
RGS7BP	regulator of G-protein signaling 7 binding protein					Arhgap35	Rho GTPase activating protein 35
RICTOR	rapamycin-insensitive companion of mTOR					Pccb	propionyl Coenzyme A carboxylase, beta polypeptide
SPEN	spen homolog, transcriptional regulator (Drosophila)					Atg4c	autophagy related 4C, cysteine peptidase
TFEC	transcription factor EC					Tcte1	t-complex-associated testis expressed 1
TMEM183A	transmembrane protein 183A					Scai	suppressor of cancer cell invasion
UBXD4	UBX domain containing 4					Hnrnpd	heterogeneous nuclear ribonucleoprotein D
VKORC1L1	vitamin K epoxide reductase complex, subunit 1-like 1					Lipk	lipase, family member K
WHSC1	Wolf-Hirschhorn syndrome candidate 1					Bcl2l11	BCL2-like 11 (apoptosis facilitator)
ZFAND3	zinc finger, AN1-type domain 3					Ppp2r5e	protein phosphatase 2, regulatory subunit B', epsilon
ZFP36L1	zinc finger protein 36, C3H type-like 1					Vps54	VPS54 GARP complex subunit
						Tada2b	transcriptional adaptor 2B
						Mttp	microsomal triglyceride transfer protein
						Maff	v-maf musculoaponeurotic fibrosarcoma oncogene family, protein F (avian)
						Rnf168	ring finger protein 168
						Acsl4	acyl-CoA synthetase long-chain family member 4
						Homer1	homer scaffolding protein 1
						Atp8b4	ATPase, class I, type 8B, member 4
						Cd14	CD14 antigen
						Dennd4c	DENN/MADD domain containing 4C
						Lemd3	LEM domain containing 3
						Capn8	calpain 8
						Lsm1	LSM1 homolog, mRNA degradation associated
						Sgms1	sphingomyelin synthase 1
						Cd2ap	CD2-associated protein
						Bcl11b	B cell leukemia/lymphoma 11B
						Ap3m1	adaptor-related protein complex 3, mu 1 subunit
						Rbms3	RNA binding motif, single stranded interacting protein
						Fgd4	FYVE, RhoGEF and PH domain containing 4
						Nid2	nidogen 2
						Eif2ak2	eukaryotic translation initiation factor 2-alpha kinase 2
						Kmt5b	lysine methyltransferase 5B
						Rasa1	RAS p21 protein activator 1
						Wt1	Wilms tumor 1 homolog
						Fam227b	family with sequence similarity 227, member B
						Cnot4	CCR4-NOT transcription complex, subunit 4
						Mettl7a3	methyltransferase like 7A3
						Fmr1	fragile X mental retardation 1
						Celf4	CUGBP, Elav-like family member 4
						Wdr72	WD repeat domain 72
						Esr1	estrogen receptor 1 (alpha)
						Nufip2	nuclear fragile X mental retardation protein interacting protein 2
						Rapgef4	Rap guanine nucleotide exchange factor (GEF) 4
						Prr12	proline rich 12
						Cdk2	cyclin-dependent kinase 2
						Hs6st1	heparan sulfate 6-O-sulfotransferase 1
						Gls	glutaminase
						Zfp346	zinc finger protein 346
						Itgb6	integrin beta 6
						Zfhx4	zinc finger homeodomain 4
						Rab7	RAB7, member RAS oncogene family
						Ocln	occludin
						Ptma	prothymosin alpha
						Paf1	Paf1, RNA polymerase II complex component
						Mtss1	metastasis suppressor 1
						Prkcb	protein kinase C, beta
						Gstm6	glutathione S-transferase, mu 6
						Col24a1	collagen, type XXIV, alpha 1
						Fam217a	family with sequence similarity 217, member A
						Syt4	synaptotagmin IV
						Epha4	Eph receptor A4
						Fbxl17	F-box and leucine-rich repeat protein 17
						Tcf7	transcription factor 7, T cell specific
						Lztfl1	leucine zipper transcription factor-like 1
						Krtap17-1	keratin associated protein 17-1
						Clic5	chloride intracellular channel 5
						Cmah	cytidine monophospho-N-acetylneuraminic acid hydroxylase
						Ift46	intraflagellar transport 46
						Cbln3	cerebellin 3 precursor protein
						Olfr288	olfactory receptor 288
						Ube2n	ubiquitin-conjugating enzyme E2N
						Actr2	ARP2 actin-related protein 2
						Ythdf3	YTH N6-methyladenosine RNA binding protein 3
						Stk39	serine/threonine kinase 39
						Jag1	jagged 1
						Kcnip4	Kv channel interacting protein 4
						Tet1	tet methylcytosine dioxygenase 1
						Nol4	nucleolar protein 4
						Gtf2h1	general transcription factor II H, polypeptide 1
						Mtf2	metal response element binding transcription factor 2
						Snrk	SNF related kinase
						Rpusd2	RNA pseudouridylate synthase domain containing 2
						Zfp512b	zinc finger protein 512B
						Sim1	single-minded family bHLH transcription factor 1
						Kcnmb2	potassium large conductance calcium-activated channel, subfamily M, beta member 2
						Mtpn	myotrophin
						Usp25	ubiquitin specific peptidase 25
						Klhl14	kelch-like 14
						Necap1	NECAP endocytosis associated 1
						Cdh2	cadherin 2
						Greb1l	growth regulation by estrogen in breast cancer-like
						Mgat4c	MGAT4 family, member C
						Nr1d1	nuclear receptor subfamily 1, group D, member 1
						Elavl1	ELAV (embryonic lethal, abnormal vision)-like 1 (Hu antigen R)
						Mia2	melanoma inhibitory activity 2
						Cldn1	claudin 1
						Prg4	proteoglycan 4 (megakaryocyte stimulating factor, articular superficial zone protein)
						Rictor	RPTOR independent companion of MTOR, complex 2
						Bdnf	brain derived neurotrophic factor
						Csk	c-src tyrosine kinase
						Phf12	PHD finger protein 12
						Rhou	ras homolog family member U
						Map3k2	mitogen-activated protein kinase kinase kinase 2
						Srsf1	serine/arginine-rich splicing factor 1
						Cep170	centrosomal protein 170
						Ppp1r1c	protein phosphatase 1, regulatory inhibitor subunit 1C
						Il22ra2	interleukin 22 receptor, alpha 2
						Mpdz	multiple PDZ domain protein
						Tapbp	TAP binding protein
						Dixdc1	DIX domain containing 1
						Hid1	HID1 domain containing
						Wrn	Werner syndrome RecQ like helicase
						Ptrh2	peptidyl-tRNA hydrolase 2
						Lhfpl2	lipoma HMGIC fusion partner-like 2
						Mkrn3	makorin, ring finger protein, 3
						2210016F16Rik	RIKEN cDNA 2210016F16 gene
						4933402D24Rik	RIKEN cDNA 4933402D24 gene
						Nr2c2	nuclear receptor subfamily 2, group C, member 2
						Fzd7	frizzled class receptor 7
						Arfgef1	ADP-ribosylation factor guanine nucleotide-exchange factor 1(brefeldin A-inhibited)
						Sez6	seizure related gene 6
						Zfp963	zinc finger protein 963
						Zfp598	zinc finger protein 598
						Usp8	ubiquitin specific peptidase 8
						Inpp5a	inositol polyphosphate-5-phosphatase A
						Unc13b	unc-13 homolog B
						Zfp455	zinc finger protein 455
						Ccser2	coiled-coil serine rich 2
						Blzf1	basic leucine zipper nuclear factor 1
						Derl2	Der1-like domain family, member 2
						Usp1	ubiquitin specific peptidase 1
						Pgpep1l	pyroglutamyl-peptidase I-like
						Zdhhc20	zinc finger, DHHC domain containing 20
						Zfp456	zinc finger protein 456
						Slc35e2	solute carrier family 35, member E2
						Mrpl35	mitochondrial ribosomal protein L35
						Inka2	inka box actin regulator 2
						Plekhg1	pleckstrin homology domain containing, family G (with RhoGef domain) member 1
						Mpp1	membrane protein, palmitoylated
						Abhd13	abhydrolase domain containing 13
						Glt8d1	glycosyltransferase 8 domain containing 1
						Med13l	mediator complex subunit 13-like
						Arhgef39	Rho guanine nucleotide exchange factor (GEF) 39
						Slc16a9	solute carrier family 16 (monocarboxylic acid transporters), member 9
						Rev3l	REV3 like, DNA directed polymerase zeta catalytic subunit
						Zfp942	zinc finger protein 942
						Tnr	tenascin R
						Lap3	leucine aminopeptidase 3
						Ubxn7	UBX domain protein 7
						Bbx	bobby sox HMG box containing
						Zfp983	zinc finger protein 983
						Adarb2	adenosine deaminase, RNA-specific, B2
						Bclaf1	BCL2-associated transcription factor 1
						Ssx2ip	synovial sarcoma, X 2 interacting protein
						Cbll1	Casitas B-lineage lymphoma-like 1
						Ly6g6c	lymphocyte antigen 6 complex, locus G6C
						Gas7	growth arrest specific 7

## Sheet: Novel_11
Mature seq:	agcagcagcuggagcagugggg
Seed seq:	gcagcag
targetscan					mirdb					overlap
540					1090					261
pink= duplicated in miRDB					pink= duplicated in targetScan					green= gene of interest
Human ortholog of target gene	Gene name				Gene Description					Tacc1	transforming, acidic coiled-coil containing protein 1											Sublist
total	8mer				Mapkap1	mitogen-activated protein kinase associated protein 1				Luzp1	leucine zipper protein 1
TACC1	transforming, acidic coiled-coil containing protein 1				Pacsin2	protein kinase C and casein kinase substrate in neurons 2				Apln	apelin
ANGEL1	angel homolog 1 (Drosophila)				Armcx6	armadillo repeat containing, X-linked 6				Angel1	angel homolog 1
PHF15	PHD finger protein 15				Tacc1	transforming, acidic coiled-coil containing protein 1				Arl2	ADP-ribosylation factor-like 2
APLN	apelin				Luzp1	leucine zipper protein 1				Nav1	neuron navigator 1
KRTAP4-4	keratin associated protein 4-4				Apln	apelin				Rarb	retinoic acid receptor, beta
ARL2	ADP-ribosylation factor-like 2				Angel1	angel homolog 1				Fbxo21	F-box protein 21
FBXO21	F-box protein 21				Ralgps1	Ral GEF with PH domain and SH3 binding motif 1				Vav2	vav 2 oncogene
NUFIP2	nuclear fragile X mental retardation protein interacting protein 2				Traf3	TNF receptor-associated factor 3				Pappa	pregnancy-associated plasma protein A
DOLPP1	dolichyl pyrophosphate phosphatase 1				Jade2	jade family PHD finger 2				Gga3	golgi associated, gamma adaptin ear containing, ARF binding protein 3
EFCAB4A	EF-hand calcium binding domain 4A				Arl2	ADP-ribosylation factor-like 2				En2	engrailed 2
GRAMD3	GRAM domain containing 3				Nav1	neuron navigator 1				Pdlim1	PDZ and LIM domain 1 (elfin)
LUZP1	leucine zipper protein 1				Rarb	retinoic acid receptor, beta				Dolpp1	dolichyl pyrophosphate phosphatase 1
PELI3	pellino homolog 3 (Drosophila)				Fbxo21	F-box protein 21				Ubfd1	ubiquitin family domain containing 1
PI4K2A	phosphatidylinositol 4-kinase type 2 alpha				Spsb4	splA/ryanodine receptor domain and SOCS box containing 4				Lhfpl4	lipoma HMGIC fusion partner-like protein 4
SLC25A22	solute carrier family 25 (mitochondrial carrier: glutamate), member 22				Vav2	vav 2 oncogene				Itpr1	inositol 1,4,5-trisphosphate receptor 1
WDTC1	WD and tetratricopeptide repeats 1				Pappa	pregnancy-associated plasma protein A				Med1	mediator complex subunit 1
ZNF592	zinc finger protein 592				Gga3	golgi associated, gamma adaptin ear containing, ARF binding protein 3				Klhl18	kelch-like 18
ADD1	adducin 1 (alpha)				En2	engrailed 2				Tnrc6b	trinucleotide repeat containing 6b
ARF3	ADP-ribosylation factor 3				Pdlim1	PDZ and LIM domain 1 (elfin)				Twf1	twinfilin actin binding protein 1
ARHGAP5	Rho GTPase activating protein 5				Adgrl2	adhesion G protein-coupled receptor L2				Dhdds	dehydrodolichyl diphosphate synthase
CD59	CD59 molecule, complement regulatory protein				Socs7	suppressor of cytokine signaling 7				Cacna2d1	calcium channel, voltage-dependent, alpha2/delta subunit 1
CHIC1	cysteine-rich hydrophobic domain 1				Dolpp1	dolichyl pyrophosphate phosphatase 1				Fkbp1a	FK506 binding protein 1a
CRTC3	CREB regulated transcription coactivator 3				Ubfd1	ubiquitin family domain containing 1				Jakmip2	janus kinase and microtubule interacting protein 2
FAM53C	family with sequence similarity 53, member C				Lhfpl4	lipoma HMGIC fusion partner-like protein 4				Zyx	zyxin
FAM57B	family with sequence similarity 57, member B				Aoc3	amine oxidase, copper containing 3				Sf1	splicing factor 1
KPNA4	karyopherin alpha 4 (importin alpha 3)				Itpr1	inositol 1,4,5-trisphosphate receptor 1				Cab39	calcium binding protein 39
LOC91461	hypothetical protein BC007901				Med1	mediator complex subunit 1				Ccnjl	cyclin J-like
OTX1	orthodenticle homeobox 1				Klhl18	kelch-like 18				Taok3	TAO kinase 3
ZNF687	zinc finger protein 687				Tnrc6b	trinucleotide repeat containing 6b				Rab1b	RAB1B, member RAS oncogene family
COPS2	COP9 constitutive photomorphogenic homolog subunit 2 (Arabidopsis)				Vegfa	vascular endothelial growth factor A				Otx1	orthodenticle homeobox 1
FLJ20309	hypothetical protein FLJ20309				Cdk17	cyclin-dependent kinase 17				Egln2	egl-9 family hypoxia-inducible factor 2
NARG1	NMDA receptor regulated 1				Twf1	twinfilin actin binding protein 1				Cpeb2	cytoplasmic polyadenylation element binding protein 2
PEG10	paternally expressed 10				Adgrl1	adhesion G protein-coupled receptor L1				Crtc3	CREB regulated transcription coactivator 3
PRKCE	protein kinase C, epsilon				Zbtb10	zinc finger and BTB domain containing 10				Raf1	v-raf-leukemia viral oncogene 1
MECP2	methyl CpG binding protein 2 (Rett syndrome)				Mllt10	myeloid/lymphoid or mixed-lineage leukemia; translocated to, 10				Actg1	actin, gamma, cytoplasmic 1
ADRBK1	adrenergic, beta, receptor kinase 1				Faf2	Fas associated factor family member 2				Peli3	pellino 3
ARFGAP2	ADP-ribosylation factor GTPase activating protein 2				Dhdds	dehydrodolichyl diphosphate synthase				Nufip2	nuclear fragile X mental retardation protein interacting protein 2
BCR	breakpoint cluster region				Cacna2d1	calcium channel, voltage-dependent, alpha2/delta subunit 1				Eif4b	eukaryotic translation initiation factor 4B
C12orf30	chromosome 12 open reading frame 30				Znrf2	zinc and ring finger 2				Chic1	cysteine-rich hydrophobic domain 1
C17orf59	chromosome 17 open reading frame 59				Icmt	isoprenylcysteine carboxyl methyltransferase				Arfgap2	ADP-ribosylation factor GTPase activating protein 2
C1orf144	chromosome 1 open reading frame 144				Map3k4	mitogen-activated protein kinase kinase kinase 4				Chd1	chromodomain helicase DNA binding protein 1
CAB39	calcium binding protein 39				Zdhhc9	zinc finger, DHHC domain containing 9				Apba1	amyloid beta (A4) precursor protein binding, family A, member 1
CCDC64	coiled-coil domain containing 64				Fkbp1a	FK506 binding protein 1a				Pdia6	protein disulfide isomerase associated 6
CNIH2	cornichon homolog 2 (Drosophila)				Brsk2	BR serine/threonine kinase 2				Tmem87a	transmembrane protein 87A
CRKL	v-crk sarcoma virus CT10 oncogene homolog (avian)-like				Selenoi	selenoprotein I				Camkk1	calcium/calmodulin-dependent protein kinase kinase 1, alpha
FAM123B	family with sequence similarity 123B				Jakmip2	janus kinase and microtubule interacting protein 2				Rab4b	RAB4B, member RAS oncogene family
FKBP5	FK506 binding protein 5				Zyx	zyxin				Myt1l	myelin transcription factor 1-like
ITPR1	inositol 1,4,5-triphosphate receptor, type 1				Ahcyl2	S-adenosylhomocysteine hydrolase-like 2				Ankfy1	ankyrin repeat and FYVE domain containing 1
KIAA0664	KIAA0664				Sf1	splicing factor 1				Arid4a	AT rich interactive domain 4A (RBP1-like)
LPPR2	lipid phosphate phosphatase-related protein type 2				Swsap1	SWIM type zinc finger 7 associated protein 1				Fkbp5	FK506 binding protein 5
MED1	mediator complex subunit 1				Pkdcc	protein kinase domain containing, cytoplasmic				Klf4	Kruppel-like factor 4 (gut)
PID1	phosphotyrosine interaction domain containing 1				Cab39	calcium binding protein 39				G3bp2	GTPase activating protein (SH3 domain) binding protein 2
RAB4B	RAB4B, member RAS oncogene family				Ccnjl	cyclin J-like				Safb	scaffold attachment factor B
RAF1	v-raf-1 murine leukemia viral oncogene homolog 1				Nacc2	nucleus accumbens associated 2, BEN and BTB (POZ) domain containing				Kif1b	kinesin family member 1B
TFCP2	transcription factor CP2				Taok3	TAO kinase 3				Hcfc1	host cell factor C1
TMEM87A	transmembrane protein 87A				Scimp	SLP adaptor and CSK interacting membrane protein				Tll1	tolloid-like
ZBTB9	zinc finger and BTB domain containing 9				Dpp9	dipeptidylpeptidase 9				Cacna1c	calcium channel, voltage-dependent, L type, alpha 1C subunit
ABCF2	ATP-binding cassette, sub-family F (GCN20), member 2				Cadps2	Ca2+-dependent activator protein for secretion 2				Bcl11a	B cell CLL/lymphoma 11A (zinc finger protein)
ACTG1	actin, gamma 1				Rab1b	RAB1B, member RAS oncogene family				Wdtc1	WD and tetratricopeptide repeats 1
ACVR1	activin A receptor, type I				Tspan9	tetraspanin 9				Rnf38	ring finger protein 38
AGPAT6	1-acylglycerol-3-phosphate O-acyltransferase 6 (lysophosphatidic acid acyltransferase, zeta)				Tagln3	transgelin 3				Bag5	BCL2-associated athanogene 5
AMOTL2	angiomotin like 2				Litaf	LPS-induced TN factor				Prkcd	protein kinase C, delta
ANK3	ankyrin 3, node of Ranvier (ankyrin G)				Slc4a8	solute carrier family 4 (anion exchanger), member 8				Clic5	chloride intracellular channel 5
ARFIP1	ADP-ribosylation factor interacting protein 1 (arfaptin 1)				Otx1	orthodenticle homeobox 1				Tead1	TEA domain family member 1
ARID4A	AT rich interactive domain 4A (RBP1-like)				Zfp592	zinc finger protein 592				Ube2r2	ubiquitin-conjugating enzyme E2R 2
ARIH2	ariadne homolog 2 (Drosophila)				Prr14l	proline rich 14-like				Idh3a	isocitrate dehydrogenase 3 (NAD+) alpha
ARL8B	ADP-ribosylation factor-like 8B				1700037H04Rik	RIKEN cDNA 1700037H04 gene				Ccnyl1	cyclin Y-like 1
ARPC5L	actin related protein 2/3 complex, subunit 5-like				Gpc6	glypican 6				Ranbp3	RAN binding protein 3
BAI3	brain-specific angiogenesis inhibitor 3				Sptan1	spectrin alpha, non-erythrocytic 1				Esrra	estrogen related receptor, alpha
BAT2D1	BAT2 domain containing 1				Lctl	lactase-like				Pnpla6	patatin-like phospholipase domain containing 6
BCL2L2	BCL2-like 2				Cdc42	cell division cycle 42				Chac1	ChaC, cation transport regulator 1
BMP8B	bone morphogenetic protein 8b				Klc1	kinesin light chain 1				Hcls1	hematopoietic cell specific Lyn substrate 1
C12orf53	chromosome 12 open reading frame 53				Egln2	egl-9 family hypoxia-inducible factor 2				Fam98a	family with sequence similarity 98, member A
C20orf194	chromosome 20 open reading frame 194				Pou3f3	POU domain, class 3, transcription factor 3				Armc1	armadillo repeat containing 1
C2orf67	chromosome 2 open reading frame 67				Ubxn7	UBX domain protein 7				Has2	hyaluronan synthase 2
C2orf71	chromosome 2 open reading frame 71				Fsd1	fibronectin type 3 and SPRY domain-containing protein				Arhgap5	Rho GTPase activating protein 5
C6orf64	chromosome 6 open reading frame 64				Ssrp1	structure specific recognition protein 1				Bmpr1a	bone morphogenetic protein receptor, type 1A
CC2D1B	coiled-coil and C2 domain containing 1B				Dtnb	dystrobrevin, beta				Rc3h1	RING CCCH (C3H) domains 1
CCNYL1	cyclin Y-like 1				Szrd1	SUZ RNA binding domain containing 1				Gns	glucosamine (N-acetyl)-6-sulfatase
CDK6	cyclin-dependent kinase 6				Cpeb2	cytoplasmic polyadenylation element binding protein 2				Prkce	protein kinase C, epsilon
CLIC5	chloride intracellular channel 5				Crtc3	CREB regulated transcription coactivator 3				Cnih2	cornichon family AMPA receptor auxiliary protein 2
CNOT6L	CCR4-NOT transcription complex, subunit 6-like				Mthfd1l	methylenetetrahydrofolate dehydrogenase (NADP+ dependent) 1-like				Kpna4	karyopherin (importin) alpha 4
COX10	COX10 homolog, cytochrome c oxidase assembly protein, heme A: farnesyltransferase (yeast)				Wap	whey acidic protein				Cpeb3	cytoplasmic polyadenylation element binding protein 3
CTNND1	catenin (cadherin-associated protein), delta 1				Mpc1	mitochondrial pyruvate carrier 1				Ctnnd1	catenin (cadherin associated protein), delta 1
CXorf1	chromosome X open reading frame 1				Raf1	v-raf-leukemia viral oncogene 1				Cdk6	cyclin-dependent kinase 6
DBNDD1	dysbindin (dystrobrevin binding protein 1) domain containing 1				Dcaf12l1	DDB1 and CUL4 associated factor 12-like 1				Pi4k2a	phosphatidylinositol 4-kinase type 2 alpha
DGKI	diacylglycerol kinase, iota				Rasgef1b	RasGEF domain family, member 1B				Ap2a1	adaptor-related protein complex 2, alpha 1 subunit
DUSP15	dual specificity phosphatase 15				Actg1	actin, gamma, cytoplasmic 1				Caskin1	CASK interacting protein 1
EFNB1	ephrin-B1				Peli3	pellino 3				Spry4	sprouty RTK signaling antagonist 4
EIF4B	eukaryotic translation initiation factor 4B				Clip1	CAP-GLY domain containing linker protein 1				Cc2d1b	coiled-coil and C2 domain containing 1B
ELAVL3	ELAV (embryonic lethal, abnormal vision, Drosophila)-like 3 (Hu antigen C)				Nufip2	nuclear fragile X mental retardation protein interacting protein 2				Pim1	proviral integration site 1
ERLIN2	ER lipid raft associated 2				Eif4b	eukaryotic translation initiation factor 4B				Meox2	mesenchyme homeobox 2
G3BP2	GTPase activating protein (SH3 domain) binding protein 2				Plcxd2	phosphatidylinositol-specific phospholipase C, X domain containing 2				Galnt7	polypeptide N-acetylgalactosaminyltransferase 7
GALNT7	UDP-N-acetyl-alpha-D-galactosamine:polypeptide N-acetylgalactosaminyltransferase 7 (GalNAc-T7)				Nuak2	NUAK family, SNF1-like kinase, 2				Sptbn2	spectrin beta, non-erythrocytic 2
GANAB	glucosidase, alpha; neutral AB				Chic1	cysteine-rich hydrophobic domain 1				Ezh1	enhancer of zeste 1 polycomb repressive complex 2 subunit
GNS	glucosamine (N-acetyl)-6-sulfatase (Sanfilippo disease IIID)				Crtac1	cartilage acidic protein 1				Ppme1	protein phosphatase methylesterase 1
HCFC1	host cell factor C1 (VP16-accessory protein)				Tubb5	tubulin, beta 5 class I				Ptprj	protein tyrosine phosphatase, receptor type, J
HCLS1	hematopoietic cell-specific Lyn substrate 1				Nr6a1	nuclear receptor subfamily 6, group A, member 1				Phf5a	PHD finger protein 5A
KIAA0232	KIAA0232				Arfgap2	ADP-ribosylation factor GTPase activating protein 2				Chd2	chromodomain helicase DNA binding protein 2
KIAA0317	KIAA0317				Zfp609	zinc finger protein 609				Tub	tubby bipartite transcription factor
KIAA1128	KIAA1128				Pank2	pantothenate kinase 2				Slitrk1	SLIT and NTRK-like family, member 1
KLF4	Kruppel-like factor 4 (gut)				Chd1	chromodomain helicase DNA binding protein 1				Tbkbp1	TBK1 binding protein 1
KLHL18	kelch-like 18 (Drosophila)				Apba1	amyloid beta (A4) precursor protein binding, family A, member 1				Zcchc2	zinc finger, CCHC domain containing 2
KRT5	keratin 5 (epidermolysis bullosa simplex, Dowling-Meara/Kobner/Weber-Cockayne types)				Kansl1l	KAT8 regulatory NSL complex subunit 1-like				Cops2	COP9 signalosome subunit 2
LOC374569	Similar to Lysophospholipase				Pdia6	protein disulfide isomerase associated 6				Kbtbd2	kelch repeat and BTB (POZ) domain containing 2
M6PR	mannose-6-phosphate receptor (cation dependent)				Tmem87a	transmembrane protein 87A				Kpna6	karyopherin (importin) alpha 6
MAP4	microtubule-associated protein 4				Pak3	p21 (RAC1) activated kinase 3				Wnk1	WNK lysine deficient protein kinase 1
MAP9	microtubule-associated protein 9				Ankrd13d	ankyrin repeat domain 13 family, member D				Syde1	synapse defective 1, Rho GTPase, homolog 1 (C. elegans)
2004-03-01	membrane-associated ring finger (C3HC4) 4				Camkk1	calcium/calmodulin-dependent protein kinase kinase 1, alpha				Nf2	neurofibromin 2
MDGA1	MAM domain containing glycosylphosphatidylinositol anchor 1				Lrrfip2	leucine rich repeat (in FLII) interacting protein 2				Irak2	interleukin-1 receptor-associated kinase 2
MEGF6	multiple EGF-like-domains 6				Chmp7	charged multivesicular body protein 7				Bach2	BTB and CNC homology, basic leucine zipper transcription factor 2
MEOX2	mesenchyme homeobox 2				Dmtn	dematin actin binding protein				Elavl3	ELAV like RNA binding protein 3
MGA	MAX gene associated				Rab4b	RAB4B, member RAS oncogene family				Alox12	arachidonate 12-lipoxygenase
MYH9	myosin, heavy chain 9, non-muscle				Myt1l	myelin transcription factor 1-like				Znrf3	zinc and ring finger 3
MYO10	myosin X				Ubap1	ubiquitin-associated protein 1				Ubr5	ubiquitin protein ligase E3 component n-recognin 5
NAT5	N-acetyltransferase 5				Cfap45	cilia and flagella associated protein 45				Ppp1r2	protein phosphatase 1, regulatory inhibitor subunit 2
NAV1	neuron navigator 1				Cdadc1	cytidine and dCMP deaminase domain containing 1				Mylk4	myosin light chain kinase family, member 4
NAV2	neuron navigator 2				Tcaim	T cell activation inhibitor, mitochondrial				Fam53c	family with sequence similarity 53, member C
NF1	neurofibromin 1 (neurofibromatosis, von Recklinghausen disease, Watson disease)				Ankfy1	ankyrin repeat and FYVE domain containing 1				Stxbp1	syntaxin binding protein 1
NFKBIE	nuclear factor of kappa light polypeptide gene enhancer in B-cells inhibitor, epsilon				Gm2663	predicted gene 2663				Socs5	suppressor of cytokine signaling 5
NMUR1	neuromedin U receptor 1				Arid4a	AT rich interactive domain 4A (RBP1-like)				Gnpnat1	glucosamine-phosphate N-acetyltransferase 1
NR2C2	nuclear receptor subfamily 2, group C, member 2				Acsl1	acyl-CoA synthetase long-chain family member 1				Bcr	breakpoint cluster region
NRIP1	nuclear receptor interacting protein 1				Fkbp5	FK506 binding protein 5				Poldip2	polymerase (DNA-directed), delta interacting protein 2
PARP16	poly (ADP-ribose) polymerase family, member 16				Agfg1	ArfGAP with FG repeats 1				Igsf3	immunoglobulin superfamily, member 3
PCTK2	PCTAIRE protein kinase 2				Acox1	acyl-Coenzyme A oxidase 1, palmitoyl				Pdcd4	programmed cell death 4
PDLIM1	PDZ and LIM domain 1 (elfin)				Klf4	Kruppel-like factor 4 (gut)				Crkl	v-crk avian sarcoma virus CT10 oncogene homolog-like
PEA15	phosphoprotein enriched in astrocytes 15				Slc35f6	solute carrier family 35, member F6				Cdca4	cell division cycle associated 4
PERP	PERP, TP53 apoptosis effector				Aasdhppt	aminoadipate-semialdehyde dehydrogenase-phosphopantetheinyl transferase				Zfpm2	zinc finger protein, multitype 2
PHF5A	PHD finger protein 5A				Smad3	SMAD family member 3				Mecp2	methyl CpG binding protein 2
PIGM	phosphatidylinositol glycan anchor biosynthesis, class M				G3bp2	GTPase activating protein (SH3 domain) binding protein 2				Dicer1	dicer 1, ribonuclease type III
PPME1	protein phosphatase methylesterase 1				Ino80d	INO80 complex subunit D				Appl1	adaptor protein, phosphotyrosine interaction, PH domain and leucine zipper containing 1
PPP1R2	protein phosphatase 1, regulatory (inhibitor) subunit 2				Zfp882	zinc finger protein 882				Bcl2l2	BCL2-like 2
PSMF1	proteasome (prosome, macropain) inhibitor subunit 1 (PI31)				Safb	scaffold attachment factor B				Arl8b	ADP-ribosylation factor-like 8B
PURA	purine-rich element binding protein A				Ptpn4	protein tyrosine phosphatase, non-receptor type 4				Kif5a	kinesin family member 5A
PVRL4	poliovirus receptor-related 4				Atp10b	ATPase, class V, type 10B				Cops7a	COP9 signalosome subunit 7A
RAB35	RAB35, member RAS oncogene family				Kif1b	kinesin family member 1B				Lipe	lipase, hormone sensitive
RAN	RAN, member RAS oncogene family				Fam168b	family with sequence similarity 168, member B				Filip1	filamin A interacting protein 1
RASSF5	Ras association (RalGDS/AF-6) domain family member 5				Hcfc1	host cell factor C1				Cd164	CD164 antigen
RAVER1	ribonucleoprotein, PTB-binding 1				Tll1	tolloid-like				Smpd3	sphingomyelin phosphodiesterase 3, neutral
RBM16	RNA binding motif protein 16				Cacna1c	calcium channel, voltage-dependent, L type, alpha 1C subunit				Ttl	tubulin tyrosine ligase
RBM33	RNA binding motif protein 33				Cd8b1	CD8 antigen, beta chain 1				Nagpa	N-acetylglucosamine-1-phosphodiester alpha-N-acetylglucosaminidase
RBM35B	RNA binding motif protein 35B				Rapgefl1	Rap guanine nucleotide exchange factor (GEF)-like 1				Pid1	phosphotyrosine interaction domain containing 1
RC3H1	ring finger and CCCH-type zinc finger domains 1				Lamc1	laminin, gamma 1				Peg10	paternally expressed 10
RIMS3	regulating synaptic membrane exocytosis 3				Tbcel	tubulin folding cofactor E-like				Snx24	sorting nexing 24
RPS6KA5	ribosomal protein S6 kinase, 90kDa, polypeptide 5				Cbx6	chromobox 6				Krt5	keratin 5
SCN3A	sodium channel, voltage-gated, type III, alpha subunit				Ppp4r3b	protein phosphatase 4 regulatory subunit 3B				Myo1c	myosin IC
SF1	splicing factor 1				Bcl11a	B cell CLL/lymphoma 11A (zinc finger protein)				Phc3	polyhomeotic 3
SFRS6	splicing factor, arginine/serine-rich 6				Drd1	dopamine receptor D1				Ank3	ankyrin 3, epithelial
SMARCE1	SWI/SNF related, matrix associated, actin dependent regulator of chromatin, subfamily e, member 1				Wdtc1	WD and tetratricopeptide repeats 1				Pomt2	protein-O-mannosyltransferase 2
SMEK2	SMEK homolog 2, suppressor of mek1 (Dictyostelium)				Rnf38	ring finger protein 38				Ubr7	ubiquitin protein ligase E3 component n-recognin 7 (putative)
SNX1	sorting nexin 1				Tfap2a	transcription factor AP-2, alpha				Gramd3	GRAM domain containing 3
SNX24	sorting nexin 24				Bag5	BCL2-associated athanogene 5				Erlin2	ER lipid raft associated 2
SOCS5	suppressor of cytokine signaling 5				Tmem245	transmembrane protein 245				Tardbp	TAR DNA binding protein
STK32B	serine/threonine kinase 32B				Prkcd	protein kinase C, delta				Ppp3r1	protein phosphatase 3, regulatory subunit B, alpha isoform (calcineurin B, type I)
STX3	syntaxin 3				Pi15	peptidase inhibitor 15				Ints3	integrator complex subunit 3
TAOK3	TAO kinase 3				P2rx6	purinergic receptor P2X, ligand-gated ion channel, 6				Erlin1	ER lipid raft associated 1
TBPL1	TBP-like 1				Eif1ad	eukaryotic translation initiation factor 1A domain containing				Plxna2	plexin A2
TMEM150	transmembrane protein 150				Clic5	chloride intracellular channel 5				Thy1	thymus cell antigen 1, theta
TNFRSF21	tumor necrosis factor receptor superfamily, member 21				Sppl2b	signal peptide peptidase like 2B				Perp	PERP, TP53 apoptosis effector
TPP1	tripeptidyl peptidase I				Hdgfl3	HDGF like 3				Rabep1	rabaptin, RAB GTPase binding effector protein 1
TSC22D3	TSC22 domain family, member 3				Esrrg	estrogen-related receptor gamma				Nr4a3	nuclear receptor subfamily 4, group A, member 3
TTL	tubulin tyrosine ligase				Nktr	natural killer tumor recognition sequence				Rab35	RAB35, member RAS oncogene family
TUB	tubby homolog (mouse)				Tigd5	tigger transposable element derived 5				Pcdh9	protocadherin 9
TWF1	twinfilin, actin-binding protein, homolog 1 (Drosophila)				Nfatc3	nuclear factor of activated T cells, cytoplasmic, calcineurin dependent 3				Dll1	delta like canonical Notch ligand 1
UBXD8	UBX domain containing 8				Cobll1	Cobl-like 1				Nr2c2	nuclear receptor subfamily 2, group C, member 2
VAMP5	vesicle-associated membrane protein 5 (myobrevin)				Tmem241	transmembrane protein 241				Josd2	Josephin domain containing 2
WHSC1	Wolf-Hirschhorn syndrome candidate 1				Hectd4	HECT domain E3 ubiquitin protein ligase 4				Rtf1	RTF1, Paf1/RNA polymerase II complex component
XKR6	XK, Kell blood group complex subunit-related family, member 6				Tead1	TEA domain family member 1				Rai14	retinoic acid induced 14
ZCCHC2	zinc finger, CCHC domain containing 2				Hars2	histidyl-tRNA synthetase 2				Itga10	integrin, alpha 10
ZNF277	zinc finger protein 277				Ube2r2	ubiquitin-conjugating enzyme E2R 2				Dbndd1	dysbindin (dystrobrevin binding protein 1) domain containing 1
ZNF398	zinc finger protein 398				Idh3a	isocitrate dehydrogenase 3 (NAD+) alpha				Phf19	PHD finger protein 19
ZNF572	zinc finger protein 572				D2hgdh	D-2-hydroxyglutarate dehydrogenase				Sufu	SUFU negative regulator of hedgehog signaling
ZNRF3	zinc and ring finger 3				Klf14	Kruppel-like factor 14				Tmem25	transmembrane protein 25
ZYX	zyxin				Ccser2	coiled-coil serine rich 2				Elmo2	engulfment and cell motility 2
BCL11A	B-cell CLL/lymphoma 11A (zinc finger protein)				Synrg	synergin, gamma				Dpy19l4	dpy-19-like 4 (C. elegans)
EN2	engrailed homeobox 2				Rab7b	RAB7B, member RAS oncogene family				Abcf2	ATP-binding cassette, sub-family F (GCN20), member 2
FKBP1A	FK506 binding protein 1A, 12kDa				Fbxo9	f-box protein 9				Otud7b	OTU domain containing 7B
GGA3	golgi associated, gamma adaptin ear containing, ARF binding protein 3				Ahsa2	AHA1, activator of heat shock protein ATPase 2				Arhgap20	Rho GTPase activating protein 20
HMGA1	high mobility group AT-hook 1				Slc15a4	solute carrier family 15, member 4				Mdga1	MAM domain containing glycosylphosphatidylinositol anchor 1
KIF5A	kinesin family member 5A				Exoc6b	exocyst complex component 6B				Mga	MAX gene associated
MLL2	myeloid/lymphoid or mixed-lineage leukemia 2				Ccnyl1	cyclin Y-like 1				Hmga1	high mobility group AT-hook 1
SAPS2	SAPS domain family, member 2				Kif21b	kinesin family member 21B				Maz	MYC-associated zinc finger protein (purine-binding transcription factor)
SPRY3	sprouty homolog 3 (Drosophila)				Ranbp3	RAN binding protein 3				Pi4kb	phosphatidylinositol 4-kinase beta
CPEB3	cytoplasmic polyadenylation element binding protein 3				Trmt61a	tRNA methyltransferase 61A				Slc25a22	solute carrier family 25 (mitochondrial carrier, glutamate), member 22
HRB	HIV-1 Rev binding protein				Zhx1	zinc fingers and homeoboxes 1				Arf3	ADP-ribosylation factor 3
PURB	purine-rich element binding protein B				Esrra	estrogen related receptor, alpha				Parp16	poly (ADP-ribose) polymerase family, member 16
RNF38	ring finger protein 38				Ski	ski sarcoma viral oncogene homolog (avian)				Golga7	golgi autoantigen, golgin subfamily a, 7
VCL	vinculin				Pnpla6	patatin-like phospholipase domain containing 6				Fbxo27	F-box protein 27
ABL2	v-abl Abelson murine leukemia viral oncogene homolog 2 (arg, Abelson-related gene)				Sun2	Sad1 and UNC84 domain containing 2				Spag7	sperm associated antigen 7
ACSBG1	acyl-CoA synthetase bubblegum family member 1				Chac1	ChaC, cation transport regulator 1				Ppp6c	protein phosphatase 6, catalytic subunit
ACTR1A	ARP1 actin-related protein 1 homolog A, centractin alpha (yeast)				Itgav	integrin alpha V				Actr1a	ARP1 actin-related protein 1A, centractin alpha
ACTR2	ARP2 actin-related protein 2 homolog (yeast)				Krt90	keratin 90				Arpc5l	actin related protein 2/3 complex, subunit 5-like
ALOX12	arachidonate 12-lipoxygenase				Hcls1	hematopoietic cell specific Lyn substrate 1				Nfia	nuclear factor I/A
ANKRD13B	ankyrin repeat domain 13B				Vipr2	vasoactive intestinal peptide receptor 2				Gabrg2	gamma-aminobutyric acid (GABA) A receptor, subunit gamma 2
AP1GBP1	AP1 gamma subunit binding protein 1				Fam98a	family with sequence similarity 98, member A				Tbpl1	TATA box binding protein-like 1
AP2A1	adaptor-related protein complex 2, alpha 1 subunit				Pola1	polymerase (DNA directed), alpha 1				Psme3	proteaseome (prosome, macropain) activator subunit 3 (PA28 gamma, Ki)
API5	apoptosis inhibitor 5				Armc1	armadillo repeat containing 1				Phf13	PHD finger protein 13
APOBEC2	apolipoprotein B mRNA editing enzyme, catalytic polypeptide-like 2				Ccdc38	coiled-coil domain containing 38				Mef2d	myocyte enhancer factor 2D
ARHGAP20	Rho GTPase activating protein 20				Akap11	A kinase (PRKA) anchor protein 11				Med26	mediator complex subunit 26
ARHGEF6	Rac/Cdc42 guanine nucleotide exchange factor (GEF) 6				Atxn1l	ataxin 1-like				Kcnd1	potassium voltage-gated channel, Shal-related family, member 1
ARHGEF9	Cdc42 guanine nucleotide exchange factor (GEF) 9				Has2	hyaluronan synthase 2				Psmf1	proteasome (prosome, macropain) inhibitor subunit 1
ARL10	ADP-ribosylation factor-like 10				Ccser1	coiled-coil serine rich 1				Hic2	hypermethylated in cancer 2
ATP5G1	ATP synthase, H+ transporting, mitochondrial F0 complex, subunit C1 (subunit 9)				Arhgap5	Rho GTPase activating protein 5				Zbtb9	zinc finger and BTB domain containing 9
ATXN7L2	ataxin 7-like 2				Thbs2	thrombospondin 2				Insr	insulin receptor
BAG5	BCL2-associated athanogene 5				Pak2	p21 (RAC1) activated kinase 2				Gigyf1	GRB10 interacting GYF protein 1
BAHD1	bromo adjacent homology domain containing 1				Kctd1	potassium channel tetramerisation domain containing 1				Acvr2b	activin receptor IIB
BHLHB3	basic helix-loop-helix domain containing, class B, 3				Trmt44	tRNA methyltransferase 44				Herc2	HECT and RLD domain containing E3 ubiquitin protein ligase 2
BMPR1A	bone morphogenetic protein receptor, type IA				Treml1	triggering receptor expressed on myeloid cells-like 1				Arfip1	ADP-ribosylation factor interacting protein 1
BTBD14B	BTB (POZ) domain containing 14B				Mmp19	matrix metallopeptidase 19				Trip10	thyroid hormone receptor interactor 10
C10orf54	chromosome 10 open reading frame 54				Dcaf7	DDB1 and CUL4 associated factor 7				Hdgf	hepatoma-derived growth factor
C12orf51	chromosome 12 open reading frame 51				Bmpr1a	bone morphogenetic protein receptor, type 1A				Ran	RAN, member RAS oncogene family
C14orf1	chromosome 14 open reading frame 1				Rc3h1	RING CCCH (C3H) domains 1				Actr2	ARP2 actin-related protein 2
C14orf4	chromosome 14 open reading frame 4				Atg13	autophagy related 13				Cox10	heme A:farnesyltransferase cytochrome c oxidase assembly factor 10
C1QTNF1	C1q and tumor necrosis factor related protein 1				Gle1	GLE1 RNA export mediator (yeast)				Cacnb1	calcium channel, voltage-dependent, beta 1 subunit
C20orf27	chromosome 20 open reading frame 27				Gns	glucosamine (N-acetyl)-6-sulfatase				Bace1	beta-site APP cleaving enzyme 1
C20orf46	chromosome 20 open reading frame 46				Prkce	protein kinase C, epsilon				Csnk1g2	casein kinase 1, gamma 2
C3orf23	chromosome 3 open reading frame 23				Nup98	nucleoporin 98				Abcg8	ATP binding cassette subfamily G member 8
C9orf150	chromosome 9 open reading frame 150				Cnih2	cornichon family AMPA receptor auxiliary protein 2				Ndel1	nudE neurodevelopment protein 1 like 1
C9orf25	chromosome 9 open reading frame 25				Kpna4	karyopherin (importin) alpha 4				Abl2	v-abl Abelson murine leukemia viral oncogene 2 (arg, Abelson-related gene)
CACHD1	cache domain containing 1				Cpeb3	cytoplasmic polyadenylation element binding protein 3				Htt	huntingtin
CACNB1	calcium channel, voltage-dependent, beta 1 subunit				Sbno1	strawberry notch 1				Smyd5	SET and MYND domain containing 5
CAMK2A	calcium/calmodulin-dependent protein kinase (CaM kinase) II alpha				Ctnnd1	catenin (cadherin associated protein), delta 1				Amotl2	angiomotin-like 2
CAPN6	calpain 6				Cdk6	cyclin-dependent kinase 6				Tsku	tsukushi, small leucine rich proteoglycan
CAPRIN1	cell cycle associated protein 1				Pi4k2a	phosphatidylinositol 4-kinase type 2 alpha				Myh9	myosin, heavy polypeptide 9, non-muscle
CASKIN1	CASK interacting protein 1				Sec24b	Sec24 related gene family, member B (S. cerevisiae)				Rab11fip2	RAB11 family interacting protein 2 (class I)
CBX4	chromobox homolog 4 (Pc class homolog, Drosophila)				Tab2	TGF-beta activated kinase 1/MAP3K7 binding protein 2				Rassf5	Ras association (RalGDS/AF-6) domain family member 5
CCDC6	coiled-coil domain containing 6				Dhx58	DEXH (Asp-Glu-X-His) box polypeptide 58				Ccnj	cyclin J
CCNJL	cyclin J-like				BC051142	cDNA sequence BC051142				2004-03-01	membrane-associated ring finger (C3HC4) 4
CCNL2	cyclin L2				Crocc2	ciliary rootlet coiled-coil, rootletin family member 2				Hsd11b2	hydroxysteroid 11-beta dehydrogenase 2
CD164	CD164 molecule, sialomucin				Sdf2	stromal cell derived factor 2				Raver1	ribonucleoprotein, PTB-binding 1
CD276	CD276 molecule				Cmtm7	CKLF-like MARVEL transmembrane domain containing 7				M6pr	mannose-6-phosphate receptor, cation dependent
CD320	CD320 molecule				Ap2a1	adaptor-related protein complex 2, alpha 1 subunit				Prrt2	proline-rich transmembrane protein 2
CDCA4	cell division cycle associated 4				Tmem41a	transmembrane protein 41a				Mapk1ip1l	mitogen-activated protein kinase 1 interacting protein 1-like
CDCA7L	cell division cycle associated 7-like				Caskin1	CASK interacting protein 1				Vapb	vesicle-associated membrane protein, associated protein B and C
CENTG1	centaurin, gamma 1				Spry4	sprouty RTK signaling antagonist 4				Grin1	glutamate receptor, ionotropic, NMDA1 (zeta 1)
CHAC1	ChaC, cation transport regulator homolog 1 (E. coli)				Csnk1g3	casein kinase 1, gamma 3				Tnfrsf21	tumor necrosis factor receptor superfamily, member 21
CHD2	chromodomain helicase DNA binding protein 2				Cc2d1b	coiled-coil and C2 domain containing 1B				Rps6ka5	ribosomal protein S6 kinase, polypeptide 5
CLDN6	claudin 6				Exd2	exonuclease 3'-5' domain containing 2				Map4	microtubule-associated protein 4
CNN1	calponin 1, basic, smooth muscle				Kif5b	kinesin family member 5B				Capn6	calpain 6
COPS7A	COP9 constitutive photomorphogenic homolog subunit 7A (Arabidopsis)				Tmem173	transmembrane protein 173				Tpt1	tumor protein, translationally-controlled 1
CPD	carboxypeptidase D				Smg5	Smg-5 homolog, nonsense mediated mRNA decay factor (C. elegans)				Smarce1	SWI/SNF related, matrix associated, actin dependent regulator of chromatin, subfamily e, member 1
CPEB2	cytoplasmic polyadenylation element binding protein 2				Pim1	proviral integration site 1				Sdcbp	syndecan binding protein
CTNNBIP1	catenin, beta interacting protein 1				Plpp1	phospholipid phosphatase 1				Mbnl1	muscleblind like splicing factor 1
CUGBP2	CUG triplet repeat, RNA binding protein 2				Adap1	ArfGAP with dual PH domains 1				Caprin1	cell cycle associated protein 1
CYBASC3	cytochrome b, ascorbate dependent 3				Meox2	mesenchyme homeobox 2				Tpp1	tripeptidyl peptidase I
DCTN5	dynactin 5 (p25)				Frmpd1	FERM and PDZ domain containing 1				Gorasp2	golgi reassembly stacking protein 2
DHDDS	dehydrodolichyl diphosphate synthase				Naa20	N(alpha)-acetyltransferase 20, NatB catalytic subunit				Vcl	vinculin
DIAPH1	diaphanous homolog 1 (Drosophila)				Galnt7	polypeptide N-acetylgalactosaminyltransferase 7				Mapk4	mitogen-activated protein kinase 4
DLGAP2	discs, large (Drosophila) homolog-associated protein 2				Ppm1k	protein phosphatase 1K (PP2C domain containing)				Rbm33	RNA binding motif protein 33
DLL1	delta-like 1 (Drosophila)				Spg21	SPG21, maspardin				Gpr63	G protein-coupled receptor 63
DPY19L4	dpy-19-like 4 (C. elegans)				Sptbn2	spectrin beta, non-erythrocytic 2				Megf11	multiple EGF-like-domains 11
EBF3	early B-cell factor 3				Bpifa5	BPI fold containing family A, member 5				Efnb1	ephrin B1
EGLN2	egl nine homolog 2 (C. elegans)				Ezh1	enhancer of zeste 1 polycomb repressive complex 2 subunit				Fam104a	family with sequence similarity 104, member A
EIF2AK1	eukaryotic translation initiation factor 2-alpha kinase 1				Ppme1	protein phosphatase methylesterase 1				Fam57b	family with sequence similarity 57, member B
ELMO2	engulfment and cell motility 2				Lurap1l	leucine rich adaptor protein 1-like				Csmd1	CUB and Sushi multiple domains 1
EPM2A	epilepsy, progressive myoclonus type 2A, Lafora disease (laforin)				Osbpl6	oxysterol binding protein-like 6				Arhgap19	Rho GTPase activating protein 19
ESRRA	estrogen-related receptor alpha				4930503E14Rik	RIKEN cDNA 4930503E14 gene				Ankrd13b	ankyrin repeat domain 13b
EZH1	enhancer of zeste homolog 1 (Drosophila)				Ptprj	protein tyrosine phosphatase, receptor type, J				Patl1	protein associated with topoisomerase II homolog 1 (yeast)
FAM127A	family with sequence similarity 127, member A				Kcnh8	potassium voltage-gated channel, subfamily H (eag-related), member 8				Cldn6	claudin 6
FAM130A1	family with sequence similarity 130, member A1				Pla2g15	phospholipase A2, group XV
FAM133B	family with sequence similarity 133, member B				Scn2a	sodium channel, voltage-gated, type II, alpha
FAM78A	family with sequence similarity 78, member A				Phf5a	PHD finger protein 5A
FAM80B	family with sequence similarity 80, member B				Ppp1r3f	protein phosphatase 1, regulatory subunit 3F
FBXO27	F-box protein 27				Chd2	chromodomain helicase DNA binding protein 2
FGFR1	fibroblast growth factor receptor 1 (fms-related tyrosine kinase 2, Pfeiffer syndrome)				Sorcs2	sortilin-related VPS10 domain containing receptor 2
FILIP1	filamin A interacting protein 1				Tub	tubby bipartite transcription factor
FLJ36070	likely ortholog of MEF2-activating SAP transcriptional regulator				Ccdc141	coiled-coil domain containing 141
FLRT3	fibronectin leucine rich transmembrane protein 3				Rpl22	ribosomal protein L22
GABRE	gamma-aminobutyric acid (GABA) A receptor, epsilon				H2afb3	H2A histone family, member B3
GATAD2B	GATA zinc finger domain containing 2B				Slc22a23	solute carrier family 22, member 23
GIGYF1	GRB10 interacting GYF protein 1				Tmem243	transmembrane protein 243, mitochondrial
GOLGA7	golgi autoantigen, golgin subfamily a, 7				Slitrk1	SLIT and NTRK-like family, member 1
GORASP2	golgi reassembly stacking protein 2, 55kDa				Cd109	CD109 antigen
GPR63	G protein-coupled receptor 63				Ppp6r2	protein phosphatase 6, regulatory subunit 2
GRIN1	glutamate receptor, ionotropic, N-methyl D-aspartate 1				Fryl	FRY like transcription coactivator
HAS2	hyaluronan synthase 2				Fstl4	follistatin-like 4
HDGF	hepatoma-derived growth factor (high-mobility group protein 1-like)				Ppp2r5a	protein phosphatase 2, regulatory subunit B', alpha
HMGB3	high-mobility group box 3				Tbkbp1	TBK1 binding protein 1
IDH3A	isocitrate dehydrogenase 3 (NAD+) alpha				Ccl1	chemokine (C-C motif) ligand 1
IL1RAPL1	interleukin 1 receptor accessory protein-like 1				Mtif3	mitochondrial translational initiation factor 3
INSR	insulin receptor				Adcyap1r1	adenylate cyclase activating polypeptide 1 receptor 1
INTS3	integrator complex subunit 3				Strbp	spermatid perinuclear RNA binding protein
IRAK2	interleukin-1 receptor-associated kinase 2				Slc15a2	solute carrier family 15 (H+/peptide transporter), member 2
ITGA10	integrin, alpha 10				Naa15	N(alpha)-acetyltransferase 15, NatA auxiliary subunit
JOSD2	Josephin domain containing 2				Lrrc4c	leucine rich repeat containing 4C
JUB	jub, ajuba homolog (Xenopus laevis)				Scaf8	SR-related CTD-associated factor 8
KATNB1	katanin p80 (WD repeat containing) subunit B 1				Dennd6a	DENN/MADD domain containing 6A
KBTBD2	kelch repeat and BTB (POZ) domain containing 2				Zcchc2	zinc finger, CCHC domain containing 2
KCNC1	potassium voltage-gated channel, Shaw-related subfamily, member 1				Ube2v1	ubiquitin-conjugating enzyme E2 variant 1
KIAA1305	KIAA1305				Trim66	tripartite motif-containing 66
KIF1B	kinesin family member 1B				Cluh	clustered mitochondria (cluA/CLU1) homolog
KIF3B	kinesin family member 3B				Pomk	protein-O-mannose kinase
KPNA6	karyopherin alpha 6 (importin alpha 7)				Cops2	COP9 signalosome subunit 2
KSR1	kinase suppressor of ras 1				Cmtr2	cap methyltransferase 2
LBA1	lupus brain antigen 1				Nphs2	nephrosis 2, podocin
LGI3	leucine-rich repeat LGI family, member 3				Il17d	interleukin 17D
LHFPL4	lipoma HMGIC fusion partner-like 4				Kmt5a	lysine methyltransferase 5A
LIN7C	lin-7 homolog C (C. elegans)				Safb2	scaffold attachment factor B2
LIPE	lipase, hormone-sensitive				Zfp687	zinc finger protein 687
LNPEP	leucyl/cystinyl aminopeptidase				Nox4	NADPH oxidase 4
LPHN1	latrophilin 1				Dstn	destrin
LPHN2	latrophilin 2				Tmem150a	transmembrane protein 150A
MAK	male germ cell-associated kinase				Per3	period circadian clock 3
MAPK1IP1L	mitogen-activated protein kinase 1 interacting protein 1-like				Kbtbd2	kelch repeat and BTB (POZ) domain containing 2
MAPK4	mitogen-activated protein kinase 4				Mmp2	matrix metallopeptidase 2
MAZ	MYC-associated zinc finger protein (purine-binding transcription factor)				Arel1	apoptosis resistant E3 ubiquitin protein ligase 1
MBD1	methyl-CpG binding domain protein 1				Kpna6	karyopherin (importin) alpha 6
MBD6	methyl-CpG binding domain protein 6				Gm5622	predicted gene 5622
MLL3	myeloid/lymphoid or mixed-lineage leukemia 3				Wnk1	WNK lysine deficient protein kinase 1
MTPN	myotrophin				Syde1	synapse defective 1, Rho GTPase, homolog 1 (C. elegans)
MYADM	myeloid-associated differentiation marker				Mgat4b	mannoside acetylglucosaminyltransferase 4, isoenzyme B
MYCL1	v-myc myelocytomatosis viral oncogene homolog 1, lung carcinoma derived (avian)				Ikbkb	inhibitor of kappaB kinase beta
MYLK4	myosin light chain kinase family, member 4				Nf2	neurofibromin 2
MYO1C	myosin IC				Dgcr2	DiGeorge syndrome critical region gene 2
MYT1L	myelin transcription factor 1-like				Pnpla2	patatin-like phospholipase domain containing 2
N-PAC	cytokine-like nuclear factor n-pac				Cav2	caveolin 2
NAGPA	N-acetylglucosamine-1-phosphodiester alpha-N-acetylglucosaminidase				Irak2	interleukin-1 receptor-associated kinase 2
NCOA5	nuclear receptor coactivator 5				Slc45a4	solute carrier family 45, member 4
NF2	neurofibromin 2 (merlin)				Bach2	BTB and CNC homology, basic leucine zipper transcription factor 2
NFIC	nuclear factor I/C (CCAAT-binding transcription factor)				Ppfia2	protein tyrosine phosphatase, receptor type, f polypeptide (PTPRF), interacting protein (liprin), alpha 2
NKIRAS2	NFKB inhibitor interacting Ras-like 2				Elavl3	ELAV like RNA binding protein 3
NMT2	N-myristoyltransferase 2				Ptrh2	peptidyl-tRNA hydrolase 2
NPTN	neuroplastin				Npr2	natriuretic peptide receptor 2
OTUD7B	OTU domain containing 7B				Zbtb43	zinc finger and BTB domain containing 43
PAPPA	pregnancy-associated plasma protein A, pappalysin 1				Ddi2	DNA-damage inducible protein 2
PATL1	protein associated with topoisomerase II homolog 1 (yeast)				Lats1	large tumor suppressor
PCBP4	poly(rC) binding protein 4				Adgrb3	adhesion G protein-coupled receptor B3
PCDH9	protocadherin 9				Alox12	arachidonate 12-lipoxygenase
PDCD4	programmed cell death 4 (neoplastic transformation inhibitor)				Ptp4a3	protein tyrosine phosphatase 4a3
PDIA6	protein disulfide isomerase family A, member 6				Znrf3	zinc and ring finger 3
PELI2	pellino homolog 2 (Drosophila)				Atp1b3	ATPase, Na+/K+ transporting, beta 3 polypeptide
PHC3	polyhomeotic homolog 3 (Drosophila)				Ubn2	ubinuclein 2
PHF13	PHD finger protein 13				Ubr5	ubiquitin protein ligase E3 component n-recognin 5
PHF19	PHD finger protein 19				Ppp1r2	protein phosphatase 1, regulatory inhibitor subunit 2
PHLDA3	pleckstrin homology-like domain, family A, member 3				Mylk4	myosin light chain kinase family, member 4
PI4KB	phosphatidylinositol 4-kinase, catalytic, beta				Fibcd1	fibrinogen C domain containing 1
PIM1	pim-1 oncogene				Lyrm9	LYR motif containing 9
PLEKHM1	pleckstrin homology domain containing, family M (with RUN domain) member 1				Fam189a1	family with sequence similarity 189, member A1
PLXNA2	plexin A2				Golga1	golgi autoantigen, golgin subfamily a, 1
PNPLA6	patatin-like phospholipase domain containing 6				Slc17a2	solute carrier family 17 (sodium phosphate), member 2
POMT2	protein-O-mannosyltransferase 2				Pabpc1l	poly(A) binding protein, cytoplasmic 1-like
PPAP2A	phosphatidic acid phosphatase type 2A				Fam53c	family with sequence similarity 53, member C
PPAP2B	phosphatidic acid phosphatase type 2B				Anks1b	ankyrin repeat and sterile alpha motif domain containing 1B
PPP1R12B	protein phosphatase 1, regulatory (inhibitor) subunit 12B				Med22	mediator complex subunit 22
PRKCD	protein kinase C, delta				Zranb2	zinc finger, RAN-binding domain containing 2
PRPF38A	PRP38 pre-mRNA processing factor 38 (yeast) domain containing A				Maco1	macoilin 1
PSME3	proteasome (prosome, macropain) activator subunit 3 (PA28 gamma; Ki)				Tsc22d1	TSC22 domain family, member 1
PTCH1	patched homolog 1 (Drosophila)				Cep85	centrosomal protein 85
PTGIS	prostaglandin I2 (prostacyclin) synthase				Stxbp1	syntaxin binding protein 1
PTPN23	protein tyrosine phosphatase, non-receptor type 23				Amigo3	adhesion molecule with Ig like domain 3
PTPRJ	protein tyrosine phosphatase, receptor type, J				Dpy19l3	dpy-19-like 3 (C. elegans)
RAB1B	RAB1B, member RAS oncogene family				Foxred2	FAD-dependent oxidoreductase domain containing 2
RAB5B	RAB5B, member RAS oncogene family				Scg5	secretogranin V
RAB8B	RAB8B, member RAS oncogene family				Hira	histone cell cycle regulator
RABEP1	rabaptin, RAB GTPase binding effector protein 1				Eif4a2	eukaryotic translation initiation factor 4A2
RANBP3	RAN binding protein 3				Socs5	suppressor of cytokine signaling 5
RARB	retinoic acid receptor, beta				Tinf2	Terf1 (TRF1)-interacting nuclear factor 2
RNF8	ring finger protein 8				Xpo7	exportin 7
RPS6KA3	ribosomal protein S6 kinase, 90kDa, polypeptide 3				Wsb2	WD repeat and SOCS box-containing 2
RTF1	Rtf1, Paf1/RNA polymerase II complex component, homolog (S. cerevisiae)				Limk2	LIM motif-containing protein kinase 2
SAFB	scaffold attachment factor B				Gnpnat1	glucosamine-phosphate N-acetyltransferase 1
SELI	selenoprotein I				Bcr	breakpoint cluster region
SGCD	sarcoglycan, delta (35kDa dystrophin-associated glycoprotein)				Cecr2	CECR2, histone acetyl-lysine reader
SHB	Src homology 2 domain containing adaptor protein B				Poldip2	polymerase (DNA-directed), delta interacting protein 2
SHROOM4	shroom family member 4				Rnase10	ribonuclease, RNase A family, 10 (non-active)
SIDT1	SID1 transmembrane family, member 1				Pi4k2b	phosphatidylinositol 4-kinase type 2 beta
SLC11A2	solute carrier family 11 (proton-coupled divalent metal ion transporters), member 2				Rab9b	RAB9B, member RAS oncogene family
SLC45A3	solute carrier family 45, member 3				Igsf3	immunoglobulin superfamily, member 3
SMPD3	sphingomyelin phosphodiesterase 3, neutral membrane (neutral sphingomyelinase II)				Pdcd4	programmed cell death 4
SMYD5	SMYD family member 5				Fgf16	fibroblast growth factor 16
SNIP	SNAP25-interacting protein				Crkl	v-crk avian sarcoma virus CT10 oncogene homolog-like
SNX33	sorting nexin 33				Wnt8b	wingless-type MMTV integration site family, member 8B
SPAG7	sperm associated antigen 7				Entpd7	ectonucleoside triphosphate diphosphohydrolase 7
SPRY4	sprouty homolog 4 (Drosophila)				Cdca4	cell division cycle associated 4
SPTBN2	spectrin, beta, non-erythrocytic 2				Tmem87b	transmembrane protein 87B
STXBP1	syntaxin binding protein 1				Eif4g2	eukaryotic translation initiation factor 4, gamma 2
SUPT16H	suppressor of Ty 16 homolog (S. cerevisiae)				Pfpl	pore forming protein-like
SYDE1	synapse defective 1, Rho GTPase, homolog 1 (C. elegans)				D5Ertd579e	DNA segment, Chr 5, ERATO Doi 579, expressed
TAF15	TAF15 RNA polymerase II, TATA box binding protein (TBP)-associated factor, 68kDa				Zdhhc21	zinc finger, DHHC domain containing 21
TEAD1	TEA domain family member 1 (SV40 transcriptional enhancer factor)				Rab10	RAB10, member RAS oncogene family
TGIF2	TGFB-induced factor homeobox 2				Zfpm2	zinc finger protein, multitype 2
TLL1	tolloid-like 1				Mecp2	methyl CpG binding protein 2
TMEM55B	transmembrane protein 55B				Pitpnm2	phosphatidylinositol transfer protein, membrane-associated 2
TNRC6B	trinucleotide repeat containing 6B				Ahcyl1	S-adenosylhomocysteine hydrolase-like 1
TPT1	tumor protein, translationally-controlled 1				Six4	sine oculis-related homeobox 4
TRIP10	thyroid hormone receptor interactor 10				Dicer1	dicer 1, ribonuclease type III
TSKU	tsukushin				Ssx2ip	synovial sarcoma, X 2 interacting protein
UBFD1	ubiquitin family domain containing 1				Pou2f1	POU domain, class 2, transcription factor 1
UBR5	ubiquitin protein ligase E3 component n-recognin 5				Dtl	denticleless E3 ubiquitin protein ligase
UBR7	ubiquitin protein ligase E3 component n-recognin 7 (putative)				Appl1	adaptor protein, phosphotyrosine interaction, PH domain and leucine zipper containing 1
UQCC	ubiquinol-cytochrome c reductase complex chaperone, CBP3 homolog (yeast)				Rreb1	ras responsive element binding protein 1
VAPB	VAMP (vesicle-associated membrane protein)-associated protein B and C				Zdhhc8	zinc finger, DHHC domain containing 8
VAV2	vav 2 guanine nucleotide exchange factor				Klc4	kinesin light chain 4
VCPIP1	valosin containing protein (p97)/p47 complex interacting protein 1				Syna	syncytin a
VTI1A	vesicle transport through interaction with t-SNAREs homolog 1A (yeast)				Bcl2l2	BCL2-like 2
WASL	Wiskott-Aldrich syndrome-like				Arl8b	ADP-ribosylation factor-like 8B
YOD1	YOD1 OTU deubiquinating enzyme 1 homolog (S. cerevisiae)				Kbtbd4	kelch repeat and BTB (POZ) domain containing 4
ZNF608	zinc finger protein 608				Btrc	beta-transducin repeat containing protein
ZNF609	zinc finger protein 609				Cpne1	copine I
tcag7.1228	hypothetical protein FLJ25778				Npas3	neuronal PAS domain protein 3
ABCG8	ATP-binding cassette, sub-family G (WHITE), member 8 (sterolin 2)				Dennd2c	DENN/MADD domain containing 2C
ACVR2B	activin A receptor, type IIB				Asic1	acid-sensing (proton-gated) ion channel 1
ADCYAP1	adenylate cyclase activating polypeptide 1 (pituitary)				Slc22a15	solute carrier family 22 (organic anion/cation transporter), member 15
ADD2	adducin 2 (beta)				Csnk1g1	casein kinase 1, gamma 1
AGRN	agrin				Cpne3	copine III
ALS2CR13	amyotrophic lateral sclerosis 2 (juvenile) chromosome region, candidate 13				Get4	golgi to ER traffic protein 4
ANK1	ankyrin 1, erythrocytic				Lmod1	leiomodin 1 (smooth muscle)
ANKFY1	ankyrin repeat and FYVE domain containing 1				Gpat4	glycerol-3-phosphate acyltransferase 4
ANKRD52	ankyrin repeat domain 52				Usp49	ubiquitin specific peptidase 49
AP3M1	adaptor-related protein complex 3, mu 1 subunit				Car7	carbonic anhydrase 7
APBA1	amyloid beta (A4) precursor protein-binding, family A, member 1				Cast	calpastatin
APPL1	adaptor protein, phosphotyrosine interaction, PH domain and leucine zipper containing 1				Mycl	v-myc avian myelocytomatosis viral oncogene lung carcinoma derived
ARHGAP17	Rho GTPase activating protein 17				Kif5a	kinesin family member 5A
ARHGAP19	Rho GTPase activating protein 19				Hsd17b11	hydroxysteroid (17-beta) dehydrogenase 11
ARMC1	armadillo repeat containing 1				Cops7a	COP9 signalosome subunit 7A
ATP13A3	ATPase type 13A3				Vmp1	vacuole membrane protein 1
ATP6V1C1	ATPase, H+ transporting, lysosomal 42kDa, V1 subunit C1				Abcc5	ATP-binding cassette, sub-family C (CFTR/MRP), member 5
BACE1	beta-site APP-cleaving enzyme 1				Arhgap26	Rho GTPase activating protein 26
BACH2	BTB and CNC homology 1, basic leucine zipper transcription factor 2				Cdk1	cyclin-dependent kinase 1
BCAT2	branched chain aminotransferase 2, mitochondrial				Rad23b	RAD23 homolog B, nucleotide excision repair protein
C10orf132	chromosome 10 open reading frame 132				Dcun1d3	DCN1, defective in cullin neddylation 1, domain containing 3 (S. cerevisiae)
C14orf101	chromosome 14 open reading frame 101				Usp18	ubiquitin specific peptidase 18
C17orf85	chromosome 17 open reading frame 85				Ciita	class II transactivator
C1orf2	chromosome 1 open reading frame 2				Gnaq	guanine nucleotide binding protein, alpha q polypeptide
C6orf62	chromosome 6 open reading frame 62				Lipe	lipase, hormone sensitive
CA12	carbonic anhydrase XII				Filip1	filamin A interacting protein 1
CACNA1C	calcium channel, voltage-dependent, L type, alpha 1C subunit				Cd164	CD164 antigen
CACNA2D1	calcium channel, voltage-dependent, alpha 2/delta subunit 1				Pcsk9	proprotein convertase subtilisin/kexin type 9
CAMK2G	calcium/calmodulin-dependent protein kinase (CaM kinase) II gamma				Smpd3	sphingomyelin phosphodiesterase 3, neutral
CAMKK1	calcium/calmodulin-dependent protein kinase kinase 1, alpha				Tpst1	protein-tyrosine sulfotransferase 1
CCDC47	coiled-coil domain containing 47				Kctd9	potassium channel tetramerisation domain containing 9
CCNJ	cyclin J				Gnal	guanine nucleotide binding protein, alpha stimulating, olfactory type
CELSR2	cadherin, EGF LAG seven-pass G-type receptor 2 (flamingo homolog, Drosophila)				Marveld2	MARVEL (membrane-associating) domain containing 2
CHD1	chromodomain helicase DNA binding protein 1				Ttl	tubulin tyrosine ligase
CREB5	cAMP responsive element binding protein 5				Larp4b	La ribonucleoprotein domain family, member 4B
CSMD1	CUB and Sushi multiple domains 1				Nagpa	N-acetylglucosamine-1-phosphodiester alpha-N-acetylglucosaminidase
CSNK1G2	casein kinase 1, gamma 2				Pid1	phosphotyrosine interaction domain containing 1
CX3CL1	chemokine (C-X3-C motif) ligand 1				Avl9	AVL9 cell migration associated
CXorf23	chromosome X open reading frame 23				Rnf144b	ring finger protein 144B
DCBLD2	discoidin, CUB and LCCL domain containing 2				Ppip5k2	diphosphoinositol pentakisphosphate kinase 2
DICER1	dicer 1, ribonuclease type III				Atg10	autophagy related 10
DSEL	dermatan sulfate epimerase-like				Sall4	spalt like transcription factor 4
DYRK2	dual-specificity tyrosine-(Y)-phosphorylation regulated kinase 2				Peg10	paternally expressed 10
EFNB2	ephrin-B2				Dph3	diphthamine biosynthesis 3
EIF2C1	eukaryotic translation initiation factor 2C, 1				Tjp1	tight junction protein 1
EIF5	eukaryotic translation initiation factor 5				Rictor	RPTOR independent companion of MTOR, complex 2
ERLIN1	ER lipid raft associated 1				Egln3	egl-9 family hypoxia-inducible factor 3
FAM104A	family with sequence similarity 104, member A				Phyhipl	phytanoyl-CoA hydroxylase interacting protein-like
FAM134C	family with sequence similarity 134, member C				Dync1i1	dynein cytoplasmic 1 intermediate chain 1
FAM176A	family with sequence similarity 176, member A				Gpn1	GPN-loop GTPase 1
FAM40A	family with sequence similarity 40, member A				Ap3b1	adaptor-related protein complex 3, beta 1 subunit
FAM46A	family with sequence similarity 46, member A				Mettl7a1	methyltransferase like 7A1
FAM98A	family with sequence similarity 98, member A				Pkd1	polycystin 1, transient receptor poteintial channel interacting
FOXP1	forkhead box P1				Crim1	cysteine rich transmembrane BMP regulator 1 (chordin like)
FUT9	fucosyltransferase 9 (alpha (1,3) fucosyltransferase)				Ptpa	protein phosphatase 2 protein activator
GABRG2	gamma-aminobutyric acid (GABA) A receptor, gamma 2				Hhipl2	hedgehog interacting protein-like 2
GALNT17	polypeptide N-acetylgalactosaminyltransferase 17				Nynrin	NYN domain and retroviral integrase containing
GNPNAT1	glucosamine-phosphate N-acetyltransferase 1				Snx24	sorting nexing 24
GPR124	G protein-coupled receptor 124				Krt5	keratin 5
GRIA4	glutamate receptor, ionotrophic, AMPA 4				Myo1c	myosin IC
GUCY1A2	guanylate cyclase 1, soluble, alpha 2				C1qtnf5	C1q and tumor necrosis factor related protein 5
HERC2	hect domain and RLD 2				Sgk2	serum/glucocorticoid regulated kinase 2
HIATL1	hippocampus abundant transcript-like 1				Gga2	golgi associated, gamma adaptin ear containing, ARF binding protein 2
HIC2	hypermethylated in cancer 2				Phc3	polyhomeotic 3
HISPPD1	histidine acid phosphatase domain containing 1				Braf	Braf transforming gene
HSD11B2	hydroxysteroid (11-beta) dehydrogenase 2				Ank3	ankyrin 3, epithelial
HTT	huntingtin				Ccdc90b	coiled-coil domain containing 90B
IGSF3	immunoglobulin superfamily, member 3				Dhdh	dihydrodiol dehydrogenase (dimeric)
JAKMIP2	janus kinase and microtubule interacting protein 2				Gda	guanine deaminase
JHDM1D	jumonji C domain containing histone demethylase 1 homolog D (S. cerevisiae)				Pde1a	phosphodiesterase 1A, calmodulin-dependent
KCND1	potassium voltage-gated channel, Shal-related subfamily, member 1				Lipi	lipase, member I
KCTD17	potassium channel tetramerisation domain containing 17				Tmem98	transmembrane protein 98
KIAA1033	KIAA1033				Pomt2	protein-O-mannosyltransferase 2
KIAA2018	KIAA2018				Inpp4b	inositol polyphosphate-4-phosphatase, type II
KPNA1	karyopherin alpha 1 (importin alpha 5)				Ubr7	ubiquitin protein ligase E3 component n-recognin 7 (putative)
KPNA3	karyopherin alpha 3 (importin alpha 4)				Nrxn1	neurexin I
LARP2	La ribonucleoprotein domain family, member 2				Gramd3	GRAM domain containing 3
LDLR	low density lipoprotein receptor (familial hypercholesterolemia)				Slc25a37	solute carrier family 25, member 37
LOC26010	viral DNA polymerase-transactivated protein 6				Erlin2	ER lipid raft associated 2
MAF1	MAF1 homolog (S. cerevisiae)				Flot2	flotillin 2
MAML1	mastermind-like 1 (Drosophila)				Zfyve28	zinc finger, FYVE domain containing 28
MAPKBP1	mitogen-activated protein kinase binding protein 1				Fdft1	farnesyl diphosphate farnesyl transferase 1
2003-03-01	membrane-associated ring finger (C3HC4) 3				Slc9a1	solute carrier family 9 (sodium/hydrogen exchanger), member 1
MBNL1	muscleblind-like (Drosophila)				Dnajc12	DnaJ heat shock protein family (Hsp40) member C12
MCM7	minichromosome maintenance complex component 7				Tardbp	TAR DNA binding protein
MED26	mediator complex subunit 26				Nfatc2	nuclear factor of activated T cells, cytoplasmic, calcineurin dependent 2
MEF2D	myocyte enhancer factor 2D				Abcf1	ATP-binding cassette, sub-family F (GCN20), member 1
MEGF11	multiple EGF-like-domains 11				Msi2	musashi RNA-binding protein 2
MTF1	metal-regulatory transcription factor 1				Exoc8	exocyst complex component 8
NDEL1	nudE nuclear distribution gene E homolog (A. nidulans)-like 1				Ppp3r1	protein phosphatase 3, regulatory subunit B, alpha isoform (calcineurin B, type I)
NEDD9	neural precursor cell expressed, developmentally down-regulated 9				Smim19	small integral membrane protein 19
NFIA	nuclear factor I/A				Xlr	X-linked lymphocyte-regulated
NFIB	nuclear factor I/B				Atg5	autophagy related 5
NFYC	nuclear transcription factor Y, gamma				Ints3	integrator complex subunit 3
NR4A3	nuclear receptor subfamily 4, group A, member 3				Pim3	proviral integration site 3
NUDT8	nudix (nucleoside diphosphate linked moiety X)-type motif 8				4921524J17Rik	RIKEN cDNA 4921524J17 gene
OTUD4	OTU domain containing 4				Jpt1	Jupiter microtubule associated homolog 1
PDE4D	phosphodiesterase 4D, cAMP-specific (phosphodiesterase E3 dunce homolog, Drosophila)				Erlin1	ER lipid raft associated 1
POLDIP2	polymerase (DNA-directed), delta interacting protein 2				Arcn1	archain 1
PPP3R1	protein phosphatase 3 (formerly 2B), regulatory subunit B, alpha isoform				Fat3	FAT atypical cadherin 3
PPP6C	protein phosphatase 6, catalytic subunit				Il17rd	interleukin 17 receptor D
PRRT2	proline-rich transmembrane protein 2				Gse1	genetic suppressor element 1, coiled-coil protein
PTPLB	protein tyrosine phosphatase-like (proline instead of catalytic arginine), member b				Plxna2	plexin A2
RAB11FIP2	RAB11 family interacting protein 2 (class I)				Slc30a1	solute carrier family 30 (zinc transporter), member 1
RAB15	RAB15, member RAS onocogene family				Thy1	thymus cell antigen 1, theta
RAI14	retinoic acid induced 14				Elmo1	engulfment and cell motility 1
RBBP6	retinoblastoma binding protein 6				Perp	PERP, TP53 apoptosis effector
RHPN2	rhophilin, Rho GTPase binding protein 2				Acox3	acyl-Coenzyme A oxidase 3, pristanoyl
RNF19A	ring finger protein 19A				Tmtc2	transmembrane and tetratricopeptide repeat containing 2
RP5-1022P6.2	hypothetical protein KIAA1434				Tex9	testis expressed gene 9
SDCBP	syndecan binding protein (syntenin)				Tesmin	testis expressed metallothionein like
SHPK	sedoheptulokinase				Rad9b	RAD9 checkpoint clamp component B
SLITRK1	SLIT and NTRK-like family, member 1				Rabep1	rabaptin, RAB GTPase binding effector protein 1
SLITRK3	SLIT and NTRK-like family, member 3				Nr4a3	nuclear receptor subfamily 4, group A, member 3
SPECC1L	SPECC1-like				Klhl21	kelch-like 21
SPTBN1	spectrin, beta, non-erythrocytic 1				Rab11b	RAB11B, member RAS oncogene family
SRGAP1	SLIT-ROBO Rho GTPase activating protein 1				Grpel2	GrpE-like 2, mitochondrial
ST8SIA4	ST8 alpha-N-acetyl-neuraminide alpha-2,8-sialyltransferase 4				Pde7a	phosphodiesterase 7A
SUFU	suppressor of fused homolog (Drosophila)				Rab35	RAB35, member RAS oncogene family
SYT6	synaptotagmin VI				Trpa1	transient receptor potential cation channel, subfamily A, member 1
TARDBP	TAR DNA binding protein				Rgl1	ral guanine nucleotide dissociation stimulator,-like 1
TBKBP1	TBK1 binding protein 1				Nup210	nucleoporin 210
THRB	thyroid hormone receptor, beta (erythroblastic leukemia viral (v-erb-a) oncogene homolog 2, avian)				Spats2l	spermatogenesis associated, serine-rich 2-like
THY1	Thy-1 cell surface antigen				Atxn7l3	ataxin 7-like 3
TMEM127	transmembrane protein 127				Map3k7	mitogen-activated protein kinase kinase kinase 7
TMEM25	transmembrane protein 25				Fkrp	fukutin related protein
TMEM35	transmembrane protein 35				Ccdc85b	coiled-coil domain containing 85B
TNS3	tensin 3				Pcdh10	protocadherin 10
TULP4	tubby like protein 4				Bcl7b	B cell CLL/lymphoma 7B
UBE2R2	ubiquitin-conjugating enzyme E2R 2				Etf1	eukaryotic translation termination factor 1
UNC84B	unc-84 homolog B (C. elegans)				Pcdh9	protocadherin 9
VAMP4	vesicle-associated membrane protein 4				Dll1	delta like canonical Notch ligand 1
WASF3	WAS protein family, member 3				Plxnb1	plexin B1
WNK1	WNK lysine deficient protein kinase 1				Pilra	paired immunoglobin-like type 2 receptor alpha
YAF2	YY1 associated factor 2				Tff3	trefoil factor 3, intestinal
ZBTB8	zinc finger and BTB domain containing 8				Stx17	syntaxin 17
ZC3H7B	zinc finger CCCH-type containing 7B				Nr2c2	nuclear receptor subfamily 2, group C, member 2
ZFPM2	zinc finger protein, multitype 2				Josd2	Josephin domain containing 2
ZNF770	zinc finger protein 770				Vps33a	VPS33A CORVET/HOPS core subunit
ZNF831	zinc finger protein 831				Ccdc134	coiled-coil domain containing 134
					Cdk14	cyclin-dependent kinase 14
					Rtf1	RTF1, Paf1/RNA polymerase II complex component
					Gm5615	predicted gene 5615
					Ngb	neuroglobin
					Grpel1	GrpE-like 1, mitochondrial
					Rai14	retinoic acid induced 14
					Il18bp	interleukin 18 binding protein
					Rasd2	RASD family, member 2
					Fads1	fatty acid desaturase 1
					Rbm43	RNA binding motif protein 43
					Ube3c	ubiquitin protein ligase E3C
					Itga10	integrin, alpha 10
					Dbndd1	dysbindin (dystrobrevin binding protein 1) domain containing 1
					Dnm1l	dynamin 1-like
					Polr3a	polymerase (RNA) III (DNA directed) polypeptide A
					Nckipsd	NCK interacting protein with SH3 domain
					Phf19	PHD finger protein 19
					Zmat3	zinc finger matrin type 3
					Crbn	cereblon
					Fzd3	frizzled class receptor 3
					Ddx19b	DEAD (Asp-Glu-Ala-Asp) box polypeptide 19b
					S1pr1	sphingosine-1-phosphate receptor 1
					Zfp518b	zinc finger protein 518B
					Srsf6	serine/arginine-rich splicing factor 6
					Ndnf	neuron-derived neurotrophic factor
					Ube2j1	ubiquitin-conjugating enzyme E2J 1
					Sufu	SUFU negative regulator of hedgehog signaling
					Eif5b	eukaryotic translation initiation factor 5B
					Ankrd46	ankyrin repeat domain 46
					Bin3	bridging integrator 3
					Kctd15	potassium channel tetramerisation domain containing 15
					Ip6k1	inositol hexaphosphate kinase 1
					Decr1	2,4-dienoyl CoA reductase 1, mitochondrial
					Tmem25	transmembrane protein 25
					Eva1a	eva-1 homolog A (C. elegans)
					Manf	mesencephalic astrocyte-derived neurotrophic factor
					Kdm7a	lysine (K)-specific demethylase 7A
					Elmo2	engulfment and cell motility 2
					Dpy19l4	dpy-19-like 4 (C. elegans)
					Cenph	centromere protein H
					Ist1	increased sodium tolerance 1 homolog (yeast)
					Troap	trophinin associated protein
					Pex26	peroxisomal biogenesis factor 26
					Galntl6	UDP-N-acetyl-alpha-D-galactosamine:polypeptide N-acetylgalactosaminyltransferase-like 6
					Borcs6	BLOC-1 related complex subunit 6
					Pdpk1	3-phosphoinositide dependent protein kinase 1
					Gpr161	G protein-coupled receptor 161
					Taf8	TATA-box binding protein associated factor 8
					Snx12	sorting nexin 12
					Sec31a	Sec31 homolog A (S. cerevisiae)
					Syde2	synapse defective 1, Rho GTPase, homolog 2 (C. elegans)
					Dusp3	dual specificity phosphatase 3 (vaccinia virus phosphatase VH1-related)
					Abcf2	ATP-binding cassette, sub-family F (GCN20), member 2
					Arfip2	ADP-ribosylation factor interacting protein 2
					Otud7b	OTU domain containing 7B
					Smurf1	SMAD specific E3 ubiquitin protein ligase 1
					Dnajc1	DnaJ heat shock protein family (Hsp40) member C1
					Srsf11	serine/arginine-rich splicing factor 11
					Cers1	ceramide synthase 1
					Slain2	SLAIN motif family, member 2
					Enah	ENAH actin regulator
					Atf7	activating transcription factor 7
					Snx16	sorting nexin 16
					Ppm1e	protein phosphatase 1E (PP2C domain containing)
					Arhgap20	Rho GTPase activating protein 20
					Bicd2	BICD cargo adaptor 2
					Clip2	CAP-GLY domain containing linker protein 2
					Plekhh2	pleckstrin homology domain containing, family H (with MyTH4 domain) member 2
					Pld3	phospholipase D family, member 3
					Snx29	sorting nexin 29
					Fuk	fucokinase
					Slc9a6	solute carrier family 9 (sodium/hydrogen exchanger), member 6
					Cop1	COP1, E3 ubiquitin ligase
					Amer1	APC membrane recruitment 1
					Tmem8	transmembrane protein 8
					Necap1	NECAP endocytosis associated 1
					Rmi2	RecQ mediated genome instability 2
					Prnd	prion like protein doppel
					Prn	prion protein readthrough transcript
					Traf3ip1	TRAF3 interacting protein 1
					Mdga1	MAM domain containing glycosylphosphatidylinositol anchor 1
					S1pr3	sphingosine-1-phosphate receptor 3
					Mga	MAX gene associated
					Hmga1	high mobility group AT-hook 1
					BC051665	cDNA sequence BC051665
					Zfp563	zinc finger protein 563
					Kcne4	potassium voltage-gated channel, Isk-related subfamily, gene 4
					P4ha3	procollagen-proline, 2-oxoglutarate 4-dioxygenase (proline 4-hydroxylase), alpha polypeptide III
					Zfp874a	zinc finger protein 874a
					Creg2	cellular repressor of E1A-stimulated genes 2
					Sox6	SRY (sex determining region Y)-box 6
					Clock	circadian locomotor output cycles kaput
					Wdr92	WD repeat domain 92
					Mfrp	membrane frizzled-related protein
					Otud6b	OTU domain containing 6B
					Vasn	vasorin
					Maz	MYC-associated zinc finger protein (purine-binding transcription factor)
					Unc119b	unc-119 lipid binding chaperone B
					Pi4kb	phosphatidylinositol 4-kinase beta
					Rbms2	RNA binding motif, single stranded interacting protein 2
					Tex14	testis expressed gene 14
					Pak6	p21 (RAC1) activated kinase 6
					Neo1	neogenin
					Bcat1	branched chain aminotransferase 1, cytosolic
					Micall1	microtubule associated monooxygenase, calponin and LIM domain containing -like 1
					Tmprss11a	transmembrane protease, serine 11a
					Slc25a22	solute carrier family 25 (mitochondrial carrier, glutamate), member 22
					Suclg2	succinate-Coenzyme A ligase, GDP-forming, beta subunit
					Mrpl35	mitochondrial ribosomal protein L35
					Tmem35a	transmembrane protein 35A
					Map7	microtubule-associated protein 7
					Nsd1	nuclear receptor-binding SET-domain protein 1
					Hif3a	hypoxia inducible factor 3, alpha subunit
					Alpk3	alpha-kinase 3
					Cd59a	CD59a antigen
					Thrap3	thyroid hormone receptor associated protein 3
					Polm	polymerase (DNA directed), mu
					Camsap2	calmodulin regulated spectrin-associated protein family, member 2
					Tppp3	tubulin polymerization-promoting protein family member 3
					Zbtb40	zinc finger and BTB domain containing 40
					Mthfsd	methenyltetrahydrofolate synthetase domain containing
					Chpt1	choline phosphotransferase 1
					Arf3	ADP-ribosylation factor 3
					Parp16	poly (ADP-ribose) polymerase family, member 16
					P2rx5	purinergic receptor P2X, ligand-gated ion channel, 5
					Golga7	golgi autoantigen, golgin subfamily a, 7
					Wsb1	WD repeat and SOCS box-containing 1
					Gpr156	G protein-coupled receptor 156
					Fbxo41	F-box protein 41
					Mxd3	Max dimerization protein 3
					D430019H16Rik	RIKEN cDNA D430019H16 gene
					Mfsd14b	major facilitator superfamily domain containing 14B
					Insm2	insulinoma-associated 2
					Zbtb8a	zinc finger and BTB domain containing 8a
					Anks1	ankyrin repeat and SAM domain containing 1
					Esyt2	extended synaptotagmin-like protein 2
					Fbxo27	F-box protein 27
					Frmpd3	FERM and PDZ domain containing 3
					Ewsr1	Ewing sarcoma breakpoint region 1
					Pqbp1	polyglutamine binding protein 1
					Sik1	salt inducible kinase 1
					Satb1	special AT-rich sequence binding protein 1
					Spag7	sperm associated antigen 7
					Pwwp2a	PWWP domain containing 2A
					Commd8	COMM domain containing 8
					Ccdc126	coiled-coil domain containing 126
					Frzb	frizzled-related protein
					Cd274	CD274 antigen
					Ppp6c	protein phosphatase 6, catalytic subunit
					Klk9	kallikrein related-peptidase 9
					Zfp770	zinc finger protein 770
					Actr1a	ARP1 actin-related protein 1A, centractin alpha
					Snrk	SNF related kinase
					Nbr1	NBR1, autophagy cargo receptor
					Rap1gap2	RAP1 GTPase activating protein 2
					Cdc42bpa	CDC42 binding protein kinase alpha
					Sprn	shadow of prion protein
					Phf21a	PHD finger protein 21A
					Ccdc137	coiled-coil domain containing 137
					Kcnip2	Kv channel-interacting protein 2
					Lsm1	LSM1 homolog, mRNA degradation associated
					Apol10b	apolipoprotein L 10B
					Wdr41	WD repeat domain 41
					Arpc5l	actin related protein 2/3 complex, subunit 5-like
					Synj1	synaptojanin 1
					Hykk	hydroxylysine kinase 1
					Nfia	nuclear factor I/A
					Znhit3	zinc finger, HIT type 3
					Tgm6	transglutaminase 6
					Stambpl1	STAM binding protein like 1
					Gabrg2	gamma-aminobutyric acid (GABA) A receptor, subunit gamma 2
					Hacd2	3-hydroxyacyl-CoA dehydratase 2
					Pex13	peroxisomal biogenesis factor 13
					Amfr	autocrine motility factor receptor
					Selp	selectin, platelet
					Doc2g	double C2, gamma
					Zfp280d	zinc finger protein 280D
					Map6d1	MAP6 domain containing 1
					Tbpl1	TATA box binding protein-like 1
					Klrb1c	killer cell lectin-like receptor subfamily B member 1C
					Pdlim5	PDZ and LIM domain 5
					Nrbp1	nuclear receptor binding protein 1
					Trpv4	transient receptor potential cation channel, subfamily V, member 4
					Psme3	proteaseome (prosome, macropain) activator subunit 3 (PA28 gamma, Ki)
					Phf13	PHD finger protein 13
					Tmed10	transmembrane p24 trafficking protein 10
					Mef2d	myocyte enhancer factor 2D
					Med26	mediator complex subunit 26
					Ube2h	ubiquitin-conjugating enzyme E2H
					Chrdl1	chordin-like 1
					Hs6st1	heparan sulfate 6-O-sulfotransferase 1
					Fam163a	family with sequence similarity 163, member A
					Dynlt1a	dynein light chain Tctex-type 1A
					Kcnd1	potassium voltage-gated channel, Shal-related family, member 1
					Nupl1	nucleoporin like 1
					Strip1	striatin interacting protein 1
					Cdc42ep4	CDC42 effector protein (Rho GTPase binding) 4
					Krtap31-2	keratin associated protein 31-2
					Psmf1	proteasome (prosome, macropain) inhibitor subunit 1
					Bloc1s6	biogenesis of lysosomal organelles complex-1, subunit 6, pallidin
					Zfx	zinc finger protein X-linked
					Trank1	tetratricopeptide repeat and ankyrin repeat containing 1
					B4galt1	UDP-Gal:betaGlcNAc beta 1,4- galactosyltransferase, polypeptide 1
					Aldoart1	aldolase 1 A, retrogene 1
					Hic2	hypermethylated in cancer 2
					Arhgap32	Rho GTPase activating protein 32
					Ppp1r12c	protein phosphatase 1, regulatory subunit 12C
					Hps5	HPS5, biogenesis of lysosomal organelles complex 2 subunit 2
					Zbtb9	zinc finger and BTB domain containing 9
					Slc35d1	solute carrier family 35 (UDP-glucuronic acid/UDP-N-acetylgalactosamine dual transporter), member D1
					Maea	macrophage erythroblast attacher
					Lrrc15	leucine rich repeat containing 15
					Cln5	ceroid-lipofuscinosis, neuronal 5
					Insr	insulin receptor
					Irf2bpl	interferon regulatory factor 2 binding protein-like
					Sparc	secreted acidic cysteine rich glycoprotein
					Ufm1	ubiquitin-fold modifier 1
					Gigyf1	GRB10 interacting GYF protein 1
					Acvr2b	activin receptor IIB
					Herc2	HECT and RLD domain containing E3 ubiquitin protein ligase 2
					Mpig6b	megakaryocyte and platelet inhibitory receptor G6b
					Rap1gap	Rap1 GTPase-activating protein
					Hnf1a	HNF1 homeobox A
					Arfip1	ADP-ribosylation factor interacting protein 1
					Cacnb4	calcium channel, voltage-dependent, beta 4 subunit
					Ddhd2	DDHD domain containing 2
					Adgra2	adhesion G protein-coupled receptor A2
					Blk	B lymphoid kinase
					Trip10	thyroid hormone receptor interactor 10
					Peg12	paternally expressed 12
					4930402H24Rik	RIKEN cDNA 4930402H24 gene
					Hdgf	hepatoma-derived growth factor
					Stk19	serine/threonine kinase 19
					Zfp608	zinc finger protein 608
					Ptprm	protein tyrosine phosphatase, receptor type, M
					Enox1	ecto-NOX disulfide-thiol exchanger 1
					Eif3b	eukaryotic translation initiation factor 3, subunit B
					Hmga1b	high mobility group AT-hook 1B
					Sar1a	secretion associated Ras related GTPase 1A
					Tuft1	tuftelin 1
					Hoxc10	homeobox C10
					Zmynd11	zinc finger, MYND domain containing 11
					Chmp1a	charged multivesicular body protein 1A
					Glyr1	glyoxylate reductase 1 homolog (Arabidopsis)
					Ran	RAN, member RAS oncogene family
					Cant1	calcium activated nucleotidase 1
					Mycn	v-myc avian myelocytomatosis viral related oncogene, neuroblastoma derived
					Mylk	myosin, light polypeptide kinase
					Ajap1	adherens junction associated protein 1
					Actr2	ARP2 actin-related protein 2
					Foxj2	forkhead box J2
					Cyb5rl	cytochrome b5 reductase-like
					Zbtb5	zinc finger and BTB domain containing 5
					Ube2a	ubiquitin-conjugating enzyme E2A
					Thoc2	THO complex 2
					Enc1	ectodermal-neural cortex 1
					Zfp442	zinc finger protein 442
					Twnk	twinkle mtDNA helicase
					Csn1s2a	casein alpha s2-like A
					Cox10	heme A:farnesyltransferase cytochrome c oxidase assembly factor 10
					Tmem74b	transmembrane protein 74B
					Tfdp2	transcription factor Dp 2
					Slitrk2	SLIT and NTRK-like family, member 2
					Sucla2	succinate-Coenzyme A ligase, ADP-forming, beta subunit
					Kcna2	potassium voltage-gated channel, shaker-related subfamily, member 2
					Ccdc127	coiled-coil domain containing 127
					Rtraf	RNA transcription, translation and transport factor
					Lypd1	Ly6/Plaur domain containing 1
					Cacnb1	calcium channel, voltage-dependent, beta 1 subunit
					Vkorc1l1	vitamin K epoxide reductase complex, subunit 1-like 1
					Ajuba	ajuba LIM protein
					Sdcbp2	syndecan binding protein (syntenin) 2
					Tppp	tubulin polymerization promoting protein
					Bace1	beta-site APP cleaving enzyme 1
					Csnk1g2	casein kinase 1, gamma 2
					AI464131	expressed sequence AI464131
					Abcg8	ATP binding cassette subfamily G member 8
					Gm45935	predicted gene, 45935
					Phf11c	PHD finger protein 11C
					Qsox1	quiescin Q6 sulfhydryl oxidase 1
					Yeats2	YEATS domain containing 2
					Bhlhe41	basic helix-loop-helix family, member e41
					Ndel1	nudE neurodevelopment protein 1 like 1
					2006-09-01	septin 6
					2008-03-01	membrane-associated ring finger (C3HC4) 8
					Abl2	v-abl Abelson murine leukemia viral oncogene 2 (arg, Abelson-related gene)
					Idh1	isocitrate dehydrogenase 1 (NADP+), soluble
					Rtf2	replication termination factor 2
					Ikzf2	IKAROS family zinc finger 2
					Zfand2b	zinc finger, AN1 type domain 2B
					Htt	huntingtin
					Ephb2	Eph receptor B2
					Zrsr2	zinc finger (CCCH type), RNA binding motif and serine/arginine rich 2
					9930012K11Rik	RIKEN cDNA 9930012K11 gene
					7420426K07Rik	RIKEN cDNA 7420426K07 gene
					Rnf157	ring finger protein 157
					Mid2	midline 2
					Gm6034	predicted gene 6034
					Csf2	colony stimulating factor 2 (granulocyte-macrophage)
					Hs3st3b1	heparan sulfate (glucosamine) 3-O-sulfotransferase 3B1
					Cbarp	calcium channel, voltage-dependent, beta subunit associated regulatory protein
					Smyd5	SET and MYND domain containing 5
					Mthfd2l	methylenetetrahydrofolate dehydrogenase (NADP+ dependent) 2-like
					Rab3c	RAB3C, member RAS oncogene family
					Metrn	meteorin, glial cell differentiation regulator
					Snx27	sorting nexin family member 27
					Foxj1	forkhead box J1
					Eef1akmt4-ece2	Eef1akmt4-Ece2 readthrough
					Ece2	endothelin converting enzyme 2
					St6gal2	beta galactoside alpha 2,6 sialyltransferase 2
					Hnrnpa3	heterogeneous nuclear ribonucleoprotein A3
					Rhobtb2	Rho-related BTB domain containing 2
					Gskip	GSK3B interacting protein
					Amotl2	angiomotin-like 2
					Fstl3	follistatin-like 3
					Zfp444	zinc finger protein 444
					Ppp1r1a	protein phosphatase 1, regulatory inhibitor subunit 1A
					Ago1	argonaute RISC catalytic subunit 1
					Grm5	glutamate receptor, metabotropic 5
					Gab2	growth factor receptor bound protein 2-associated protein 2
					Il7r	interleukin 7 receptor
					Pla2g2d	phospholipase A2, group IID
					Tsku	tsukushi, small leucine rich proteoglycan
					Dohh	deoxyhypusine hydroxylase/monooxygenase
					Fam3c	family with sequence similarity 3, member C
					Cdkn2b	cyclin dependent kinase inhibitor 2B
					Icam1	intercellular adhesion molecule 1
					Gm14092	predicted gene 14092
					Tbl2	transducin (beta)-like 2
					Fbxl20	F-box and leucine-rich repeat protein 20
					Pde10a	phosphodiesterase 10A
					Phf11b	PHD finger protein 11B
					Trak1	trafficking protein, kinesin binding 1
					Slc13a3	solute carrier family 13 (sodium-dependent dicarboxylate transporter), member 3
					Ncoa1	nuclear receptor coactivator 1
					Usp25	ubiquitin specific peptidase 25
					Top3a	topoisomerase (DNA) III alpha
					Myh9	myosin, heavy polypeptide 9, non-muscle
					Rab11fip2	RAB11 family interacting protein 2 (class I)
					Eng	endoglin
					Slc38a9	solute carrier family 38, member 9
					Kcns2	K+ voltage-gated channel, subfamily S, 2
					Tns4	tensin 4
					Vipr1	vasoactive intestinal peptide receptor 1
					Pax9	paired box 9
					Wnt2	wingless-type MMTV integration site family, member 2
					Fbxo42	F-box protein 42
					Nlrp4c	NLR family, pyrin domain containing 4C
					Rgs8	regulator of G-protein signaling 8
					Abcg4	ATP binding cassette subfamily G member 4
					Gpd2	glycerol phosphate dehydrogenase 2, mitochondrial
					Emid1	EMI domain containing 1
					S1pr2	sphingosine-1-phosphate receptor 2
					Gm4861	predicted gene 4861
					Pla2g16	phospholipase A2, group XVI
					Specc1	sperm antigen with calponin homology and coiled-coil domains 1
					BC004004	cDNA sequence BC004004
					Rassf5	Ras association (RalGDS/AF-6) domain family member 5
					Grk2	G protein-coupled receptor kinase 2
					Kcnip1	Kv channel-interacting protein 1
					Psca	prostate stem cell antigen
					Zfyve27	zinc finger, FYVE domain containing 27
					Mrtfb	myocardin related transcription factor B
					Slc39a9	solute carrier family 39 (zinc transporter), member 9
					Rtn3	reticulon 3
					Neto1	neuropilin (NRP) and tolloid (TLL)-like 1
					Hmmr	hyaluronan mediated motility receptor (RHAMM)
					Gpcpd1	glycerophosphocholine phosphodiesterase 1
					Tmem260	transmembrane protein 260
					Dclk2	doublecortin-like kinase 2
					Fubp1	far upstream element (FUSE) binding protein 1
					Armc2	armadillo repeat containing 2
					Eps15l1	epidermal growth factor receptor pathway substrate 15-like 1
					Mcur1	mitochondrial calcium uniporter regulator 1
					Abhd13	abhydrolase domain containing 13
					Ccnj	cyclin J
					Nr5a2	nuclear receptor subfamily 5, group A, member 2
					Nt5dc3	5'-nucleotidase domain containing 3
					2004-03-01	membrane-associated ring finger (C3HC4) 4
					Tsc1	tuberous sclerosis 1
					Hsd11b2	hydroxysteroid 11-beta dehydrogenase 2
					Raver1	ribonucleoprotein, PTB-binding 1
					Ippk	inositol 1,3,4,5,6-pentakisphosphate 2-kinase
					Kmt2c	lysine (K)-specific methyltransferase 2C
					M6pr	mannose-6-phosphate receptor, cation dependent
					Phactr2	phosphatase and actin regulator 2
					Ubl3	ubiquitin-like 3
					Polr3h	polymerase (RNA) III (DNA directed) polypeptide H
					Phkb	phosphorylase kinase beta
					Dcaf5	DDB1 and CUL4 associated factor 5
					Prrt2	proline-rich transmembrane protein 2
					Krba1	KRAB-A domain containing 1
					Phf11a	PHD finger protein 11A
					Mapk1ip1l	mitogen-activated protein kinase 1 interacting protein 1-like
					Cdc14b	CDC14 cell division cycle 14B
					Ubl4a	ubiquitin-like 4A
					Vapb	vesicle-associated membrane protein, associated protein B and C
					Rtl5	retrotransposon Gag like 5
					Pea15a	phosphoprotein enriched in astrocytes 15A
					Grin1	glutamate receptor, ionotropic, NMDA1 (zeta 1)
					Fndc10	fibronectin type III domain containing 10
					Gck	glucokinase
					Sec16b	SEC16 homolog B (S. cerevisiae)
					Tnfrsf21	tumor necrosis factor receptor superfamily, member 21
					Pknox1	Pbx/knotted 1 homeobox
					Ctif	CBP80/20-dependent translation initiation factor
					Rps6ka5	ribosomal protein S6 kinase, polypeptide 5
					Nek6	NIMA (never in mitosis gene a)-related expressed kinase 6
					Map4	microtubule-associated protein 4
					Capn6	calpain 6
					Otof	otoferlin
					Syt14	synaptotagmin XIV
					Fezf1	Fez family zinc finger 1
					2003-09-01	septin 3
					Rad9a	RAD9 checkpoint clamp component A
					Plpp3	phospholipid phosphatase 3
					Pla2g10	phospholipase A2, group X
					Eif2ak4	eukaryotic translation initiation factor 2 alpha kinase 4
					Zc2hc1a	zinc finger, C2HC-type containing 1A
					Sh2d2a	SH2 domain containing 2A
					Nme6	NME/NM23 nucleoside diphosphate kinase 6
					Cyb5d2	cytochrome b5 domain containing 2
					Cox7a2	cytochrome c oxidase subunit 7A2
					Popdc3	popeye domain containing 3
					Arnt	aryl hydrocarbon receptor nuclear translocator
					Prpf31	pre-mRNA processing factor 31
					Atxn7	ataxin 7
					Usp24	ubiquitin specific peptidase 24
					Rgma	repulsive guidance molecule family member A
					Arhgef12	Rho guanine nucleotide exchange factor (GEF) 12
					Hdac9	histone deacetylase 9
					Arhgef7	Rho guanine nucleotide exchange factor (GEF7)
					Dip2b	disco interacting protein 2 homolog B
					Igf2	insulin-like growth factor 2
					Ppard	peroxisome proliferator activator receptor delta
					Rsbn1	rosbin, round spermatid basic protein 1
					Pqlc1	PQ loop repeat containing 1
					Tpt1	tumor protein, translationally-controlled 1
					Sertad2	SERTA domain containing 2
					Smarce1	SWI/SNF related, matrix associated, actin dependent regulator of chromatin, subfamily e, member 1
					Rap2b	RAP2B, member of RAS oncogene family
					Gpatch2	G patch domain containing 2
					Dcaf17	DDB1 and CUL4 associated factor 17
					Frk	fyn-related kinase
					Cnr2	cannabinoid receptor 2 (macrophage)
					Tmem97	transmembrane protein 97
					Srrm4	serine/arginine repetitive matrix 4
					Cyb561a3	cytochrome b561 family, member A3
					Slc25a29	solute carrier family 25 (mitochondrial carrier, palmitoylcarnitine transporter), member 29
					Sdcbp	syndecan binding protein
					Trib1	tribbles pseudokinase 1
					P2rx2	purinergic receptor P2X, ligand-gated ion channel, 2
					Fam76b	family with sequence similarity 76, member B
					Chd5	chromodomain helicase DNA binding protein 5
					Anapc1	anaphase promoting complex subunit 1
					Shtn1	shootin 1
					Mbnl1	muscleblind like splicing factor 1
					Rab31	RAB31, member RAS oncogene family
					Gcsam	germinal center associated, signaling and motility
					Atg4b	autophagy related 4B, cysteine peptidase
					Ubn1	ubinuclein 1
					Ipo8	importin 8
					AW554918	expressed sequence AW554918
					Tmf1	TATA element modulatory factor 1
					Caprin1	cell cycle associated protein 1
					Slc24a2	solute carrier family 24 (sodium/potassium/calcium exchanger), member 2
					Tpp1	tripeptidyl peptidase I
					Gorasp2	golgi reassembly stacking protein 2
					Fzd7	frizzled class receptor 7
					Eif4ebp2	eukaryotic translation initiation factor 4E binding protein 2
					Lyg2	lysozyme G-like 2
					Xpo6	exportin 6
					Hdlbp	high density lipoprotein (HDL) binding protein
					Ints6	integrator complex subunit 6
					Zfp300	zinc finger protein 300
					Vcl	vinculin
					Upk1a	uroplakin 1A
					Rexo4	REX4, 3'-5' exonuclease
					Dbndd2	dysbindin (dystrobrevin binding protein 1) domain containing 2
					Zc3hc1	zinc finger, C3HC type 1
					Slc2a10	solute carrier family 2 (facilitated glucose transporter), member 10
					Kcna6	potassium voltage-gated channel, shaker-related, subfamily, member 6
					Tek	TEK receptor tyrosine kinase
					Stk35	serine/threonine kinase 35
					Tmem141	transmembrane protein 141
					Atg2a	autophagy related 2A
					Pofut1	protein O-fucosyltransferase 1
					Naa30	N(alpha)-acetyltransferase 30, NatC catalytic subunit
					Mapk4	mitogen-activated protein kinase 4
					Rasl12	RAS-like, family 12
					Arhgap15	Rho GTPase activating protein 15
					Rbm33	RNA binding motif protein 33
					Ncam1	neural cell adhesion molecule 1
					Srbd1	S1 RNA binding domain 1
					Slc25a19	solute carrier family 25 (mitochondrial thiamine pyrophosphate carrier), member 19
					Lrrc32	leucine rich repeat containing 32
					Gpr63	G protein-coupled receptor 63
					Pfkfb2	6-phosphofructo-2-kinase/fructose-2,6-biphosphatase 2
					Tuba4a	tubulin, alpha 4A
					Slc35f2	solute carrier family 35, member F2
					Drd5	dopamine receptor D5
					Btaf1	B-TFIID TATA-box binding protein associated factor 1
					Crem	cAMP responsive element modulator
					Soga1	suppressor of glucose, autophagy associated 1
					Megf11	multiple EGF-like-domains 11
					Plekha1	pleckstrin homology domain containing, family A (phosphoinositide binding specific) member 1
					Efnb1	ephrin B1
					Zfyve26	zinc finger, FYVE domain containing 26
					Rrp1b	ribosomal RNA processing 1 homolog B (S. cerevisiae)
					2010-09-01	septin 10
					Adgrl3	adhesion G protein-coupled receptor L3
					Tyw1	tRNA-yW synthesizing protein 1 homolog (S. cerevisiae)
					Syt4	synaptotagmin IV
					Il16	interleukin 16
					Grik3	glutamate receptor, ionotropic, kainate 3
					Hap1	huntingtin-associated protein 1
					Fam104a	family with sequence similarity 104, member A
					Sel1l	sel-1 suppressor of lin-12-like (C. elegans)
					Fam210a	family with sequence similarity 210, member A
					Cinp	cyclin-dependent kinase 2 interacting protein
					Fam57b	family with sequence similarity 57, member B
					Csmd1	CUB and Sushi multiple domains 1
					Ptprb	protein tyrosine phosphatase, receptor type, B
					Notch2	notch 2
					Cabp5	calcium binding protein 5
					Klhdc10	kelch domain containing 10
					Usf3	upstream transcription factor family member 3
					She	src homology 2 domain-containing transforming protein E
					Etnk1	ethanolamine kinase 1
					Plekhh1	pleckstrin homology domain containing, family H (with MyTH4 domain) member 1
					Arhgap19	Rho GTPase activating protein 19
					Cntn2	contactin 2
					Pianp	PILR alpha associated neural protein
					Ankrd13b	ankyrin repeat domain 13b
					Patl1	protein associated with topoisomerase II homolog 1 (yeast)
					Fermt2	fermitin family member 2
					Pik3cb	phosphatidylinositol-4,5-bisphosphate 3-kinase catalytic subunit beta
					Larp1	La ribonucleoprotein domain family, member 1
					Faim2	Fas apoptotic inhibitory molecule 2
					Bag4	BCL2-associated athanogene 4
					Rexo1	REX1, RNA exonuclease 1
					Cldn6	claudin 6
					Med14	mediator complex subunit 14
					Asap1	ArfGAP with SH3 domain, ankyrin repeat and PH domain1
					Ubr4	ubiquitin protein ligase E3 component n-recognin 4
					Kmt2a	lysine (K)-specific methyltransferase 2A
					Fam117b	family with sequence similarity 117, member B
					Naa11	N(alpha)-acetyltransferase 11, NatA catalytic subunit
					Itga8	integrin alpha 8

## Sheet: Novel_16
Mature seq:	accuccagguccuauauauagcu
Seed seq:	ccuccag
targetscan					mirdb					overlap
212					511					56
pink= duplicated in miRDB					pink= duplicated in targetScan					green= gene of interest
Human ortholog of target gene	Gene name				Gene Description					Aff4	AF4/FMR2 family, member 4
total	8mer				Lactb2	lactamase, beta 2				Cacybp	calcyclin binding protein
ASTN1	astrotactin 1				Aff4	AF4/FMR2 family, member 4				Astn1	astrotactin 1
ZNF609	zinc finger protein 609				Tns1	tensin 1				Aak1	AP2 associated kinase 1
PBX1	pre-B-cell leukemia homeobox 1				Cbfb	core binding factor beta				Yy1	YY1 transcription factor
ADAMTS14	ADAM metallopeptidase with thrombospondin type 1 motif, 14				Mapkapk2	MAP kinase-activated protein kinase 2				Disp2	dispatched RND tramsporter family member 2
ADORA1	adenosine A1 receptor				Morc2a	microrchidia 2A				Mylk4	myosin light chain kinase family, member 4
ADRA1D	adrenergic, alpha-1D-, receptor				Arhgef33	Rho guanine nucleotide exchange factor (GEF) 33				Tom1l2	target of myb1-like 2 (chicken)
AKAP2	A kinase (PRKA) anchor protein 2				Gm4952	predicted gene 4952				Nuak1	NUAK family, SNF1-like kinase, 1
ANK2	ankyrin 2, neuronal				Cacybp	calcyclin binding protein				Arf6	ADP-ribosylation factor 6
ARF6	ADP-ribosylation factor 6				Astn1	astrotactin 1				Larp4	La ribonucleoprotein domain family, member 4
ATXN2	ataxin 2				Aak1	AP2 associated kinase 1				Rspo1	R-spondin 1
BGN	biglycan				Yy1	YY1 transcription factor				Cnbp	cellular nucleic acid binding protein
C14orf83	chromosome 14 open reading frame 83				Disp2	dispatched RND tramsporter family member 2				Slc4a4	solute carrier family 4 (anion exchanger), member 4
C19orf57	chromosome 19 open reading frame 57				Mylk4	myosin light chain kinase family, member 4				Iqsec2	IQ motif and Sec7 domain 2
C1QL4	complement component 1, q subcomponent-like 4				Tom1l2	target of myb1-like 2 (chicken)				Nras	neuroblastoma ras oncogene
CACYBP	calcyclin binding protein				Rpl13a	ribosomal protein L13A				Hap1	huntingtin-associated protein 1
CGN	cingulin				Pin1	protein (peptidyl-prolyl cis/trans isomerase) NIMA-interacting 1				Hoxd10	homeobox D10
CNBP	CCHC-type zinc finger, nucleic acid binding protein				Sox2	SRY (sex determining region Y)-box 2				Stk35	serine/threonine kinase 35
CNIH2	cornichon homolog 2 (Drosophila)				Nme3	NME/NM23 nucleoside diphosphate kinase 3				Ube2j2	ubiquitin-conjugating enzyme E2J 2
CYFIP2	cytoplasmic FMR1 interacting protein 2				Tha1	threonine aldolase 1				Cdca7l	cell division cycle associated 7 like
DAB2IP	DAB2 interacting protein				Nuak1	NUAK family, SNF1-like kinase, 1				Camk2g	calcium/calmodulin-dependent protein kinase II gamma
DCX	doublecortex; lissencephaly, X-linked (doublecortin)				Arpp21	cyclic AMP-regulated phosphoprotein, 21				Hif1an	hypoxia-inducible factor 1, alpha subunit inhibitor
DISP2	dispatched homolog 2 (Drosophila)				Kcna6	potassium voltage-gated channel, shaker-related, subfamily, member 6				Slc9a3r2	solute carrier family 9 (sodium/hydrogen exchanger), member 3 regulator 2
DUSP15	dual specificity phosphatase 15				Grik5	glutamate receptor, ionotropic, kainate 5 (gamma 2)				Cgn	cingulin
EVI1	ecotropic viral integration site 1				Fancg	Fanconi anemia, complementation group G				Adra1d	adrenergic receptor, alpha 1d
FAM92B	family with sequence similarity 92, member B				Mgll	monoglyceride lipase				Gng2	guanine nucleotide binding protein (G protein), gamma 2
FLJ25404	hypothetical protein FLJ25404				Plp1	proteolipid protein (myelin) 1				Ank2	ankyrin 2, brain
FOXP1	forkhead box P1				Arf6	ADP-ribosylation factor 6				Cnih2	cornichon family AMPA receptor auxiliary protein 2
FRAS1	Fraser syndrome 1				Larp4	La ribonucleoprotein domain family, member 4				Akap2	A kinase (PRKA) anchor protein 2
FRAT2	frequently rearranged in advanced T-cell lymphomas 2				Srcin1	SRC kinase signaling inhibitor 1				Sulf1	sulfatase 1
FSTL1	follistatin-like 1				Pgr15l	G protein-coupled receptor 15-like				Relt	RELT tumor necrosis factor receptor
GNG2	guanine nucleotide binding protein (G protein), gamma 2				Pex13	peroxisomal biogenesis factor 13				Nlk	nemo like kinase
GPR123	G protein-coupled receptor 123				Bbx	bobby sox HMG box containing				Rhobtb2	Rho-related BTB domain containing 2
GREM1	gremlin 1, cysteine knot superfamily, homolog (Xenopus laevis)				Vat1l	vesicle amine transport protein 1 like				Cnot6l	CCR4-NOT transcription complex, subunit 6-like
HAP1	huntingtin-associated protein 1				Grm7	glutamate receptor, metabotropic 7				Foxp1	forkhead box P1
HN1L	hematological and neurological expressed 1-like				Dusp11	dual specificity phosphatase 11 (RNA/RNP complex 1-interacting)				Polr1a	polymerase (RNA) I polypeptide A
HOXD10	homeobox D10				Ntm	neurotrimin				Prkcz	protein kinase C, zeta
INSR	insulin receptor				Zfp866	zinc finger protein 866				Sec14l4	SEC14-like lipid binding 4
INVS	inversin				Poc1b	POC1 centriolar protein B				Dnajc11	DnaJ heat shock protein family (Hsp40) member C11
IQSEC2	IQ motif and Sec7 domain 2				Arhgap28	Rho GTPase activating protein 28				Gnai2	guanine nucleotide binding protein (G protein), alpha inhibiting 2
JDP2	Jun dimerization protein 2				Tyms	thymidylate synthase				Rab36	RAB36, member RAS oncogene family
KIAA0226	KIAA0226				Rspo1	R-spondin 1				Sp3	trans-acting transcription factor 3
KIAA0247	KIAA0247				Naa15	N(alpha)-acetyltransferase 15, NatA auxiliary subunit				Insr	insulin receptor
KIAA0467	KIAA0467				9130023H24Rik	RIKEN cDNA 9130023H24 gene				Kpna6	karyopherin (importin) alpha 6
LARP4	La ribonucleoprotein domain family, member 4				Cnbp	cellular nucleic acid binding protein				Dab2ip	disabled 2 interacting protein
MED12	mediator complex subunit 12				Pyurf	Pigy upstream reading frame				Slc26a6	solute carrier family 26, member 6
MGC24039	hypothetical protein MGC24039				Arl4a	ADP-ribosylation factor-like 4A				Dcx	doublecortin
MRPS7	mitochondrial ribosomal protein S7				4933427D14Rik	RIKEN cDNA 4933427D14 gene				Pdzd3	PDZ domain containing 3
MYLK4	myosin light chain kinase family, member 4				Pla2g5	phospholipase A2, group V				Cyfip2	cytoplasmic FMR1 interacting protein 2
NFATC4	nuclear factor of activated T-cells, cytoplasmic, calcineurin-dependent 4				Wtip	WT1-interacting protein				Usp34	ubiquitin specific peptidase 34
NLN	neurolysin (metallopeptidase M3 family)				Slc4a4	solute carrier family 4 (anion exchanger), member 4				Sp1	trans-acting transcription factor 1
NRAS	neuroblastoma RAS viral (v-ras) oncogene homolog				Sp8	trans-acting transcription factor 8				Bloc1s2	biogenesis of lysosomal organelles complex-1, subunit 2
NRXN2	neurexin 2				Pigv	phosphatidylinositol glycan anchor biosynthesis, class V				Gigyf2	GRB10 interacting GYF protein 2
NUAK1	NUAK family, SNF1-like kinase, 1				Cacna1b	calcium channel, voltage-dependent, N type, alpha 1B subunit				Pom121	nuclear pore membrane protein 121
NUPR1	nuclear protein 1				Pip4p2	phosphatidylinositol-4,5-bisphosphate 4-phosphatase 2				Fstl1	follistatin-like 1
PALM2-AKAP2	PALM2-AKAP2				Shisa6	shisa family member 6
PDZD3	PDZ domain containing 3				Ttyh2	tweety family member 2
PKD2L1	polycystic kidney disease 2-like 1				Runx3	runt related transcription factor 3
POLR1A	polymerase (RNA) I polypeptide A, 194kDa				1700125H20Rik	RIKEN cDNA 1700125H20 gene
POU3F4	POU class 3 homeobox 4				Ppp1r9b	protein phosphatase 1, regulatory subunit 9B
PPP1R12C	protein phosphatase 1, regulatory (inhibitor) subunit 12C				Lrrc8e	leucine rich repeat containing 8 family, member E
PPP1R16B	protein phosphatase 1, regulatory (inhibitor) subunit 16B				Trib3	tribbles pseudokinase 3
PPP1R3D	protein phosphatase 1, regulatory (inhibitor) subunit 3D				4930432K21Rik	RIKEN cDNA 4930432K21 gene
PRKCZ	protein kinase C, zeta				Ifnar1	interferon (alpha and beta) receptor 1
PYGO2	pygopus homolog 2 (Drosophila)				Cdx4	caudal type homeobox 4
RAB15	RAB15, member RAS onocogene family				Rubcn	RUN domain and cysteine-rich domain containing, Beclin 1-interacting protein
RAB36	RAB36, member RAS oncogene family				Adra1a	adrenergic receptor, alpha 1a
RORC	RAR-related orphan receptor C				Hbp1	high mobility group box transcription factor 1
RSPO1	R-spondin homolog (Xenopus laevis)				Arhgap44	Rho GTPase activating protein 44
SLC36A2	solute carrier family 36 (proton/amino acid symporter), member 2				Kcna4	potassium voltage-gated channel, shaker-related subfamily, member 4
SNIP	SNAP25-interacting protein				Dnlz	DNL-type zinc finger
SP1	Sp1 transcription factor				Rnf214	ring finger protein 214
SPRYD4	SPRY domain containing 4				Dnali1	dynein, axonemal, light intermediate polypeptide 1
STK35	serine/threonine kinase 35				Foxf1	forkhead box F1
SULF1	sulfatase 1				Pex11b	peroxisomal biogenesis factor 11 beta
SYT7	synaptotagmin VII				Akr1b3	aldo-keto reductase family 1, member B3 (aldose reductase)
TLX3	T-cell leukemia homeobox 3				Atxn10	ataxin 10
TMEM63C	transmembrane protein 63C				Iqsec2	IQ motif and Sec7 domain 2
TNFRSF8	tumor necrosis factor receptor superfamily, member 8				Il33	interleukin 33
TRIM35	tripartite motif-containing 35				Leng8	leukocyte receptor cluster (LRC) member 8
UBE2J2	ubiquitin-conjugating enzyme E2, J2 (UBC6 homolog, yeast)				Cntn2	contactin 2
UBFD1	ubiquitin family domain containing 1				Rab9	RAB9, member RAS oncogene family
UGCGL1	UDP-glucose ceramide glucosyltransferase-like 1				Nhsl2	NHS-like 2
VAMP2	vesicle-associated membrane protein 2 (synaptobrevin 2)				Adam12	a disintegrin and metallopeptidase domain 12 (meltrin alpha)
VPS39	vacuolar protein sorting 39 homolog (S. cerevisiae)				Brs3	bombesin-like receptor 3
YPEL4	yippee-like 4 (Drosophila)				Nras	neuroblastoma ras oncogene
AAK1	AP2 associated kinase 1				Coa7	cytochrome c oxidase assembly factor 7
AFF4	AF4/FMR2 family, member 4				Pramef25	PRAME family member 25
LUZP1	leucine zipper protein 1				Rfx3	regulatory factor X, 3 (influences HLA class II expression)
ADAMTS16	ADAM metallopeptidase with thrombospondin type 1 motif, 16				Fut1	fucosyltransferase 1
AKAP5	A kinase (PRKA) anchor protein 5				Krtap4-2	keratin associated protein 4-2
ARHGAP1	Rho GTPase activating protein 1				Kcnn3	potassium intermediate/small conductance calcium-activated channel, subfamily N, member 3
ARHGEF12	Rho guanine nucleotide exchange factor (GEF) 12				Rora	RAR-related orphan receptor alpha
BLOC1S2	biogenesis of lysosome-related organelles complex-1, subunit 2				Tsr1	TSR1 20S rRNA accumulation
C10orf76	chromosome 10 open reading frame 76				Hap1	huntingtin-associated protein 1
C12orf23	chromosome 12 open reading frame 23				Flt3l	FMS-like tyrosine kinase 3 ligand
C21orf45	chromosome 21 open reading frame 45				Plekha2	pleckstrin homology domain-containing, family A (phosphoinositide binding specific) member 2
C3orf33	chromosome 3 open reading frame 33				Acap3	ArfGAP with coiled-coil, ankyrin repeat and PH domains 3
C7orf51	chromosome 7 open reading frame 51				Alox12	arachidonate 12-lipoxygenase
CA7	carbonic anhydrase VII				Igsf6	immunoglobulin superfamily, member 6
CAMK2G	calcium/calmodulin-dependent protein kinase (CaM kinase) II gamma				Ltb4r1	leukotriene B4 receptor 1
CD44	CD44 molecule (Indian blood group)				Sys1	SYS1 Golgi-localized integral membrane protein homolog (S. cerevisiae)
CDCA7L	cell division cycle associated 7-like				Ramp1	receptor (calcitonin) activity modifying protein 1
CHRNB2	cholinergic receptor, nicotinic, beta 2 (neuronal)				Hoxd10	homeobox D10
CIC	capicua homolog (Drosophila)				Tmem87b	transmembrane protein 87B
CNOT6L	CCR4-NOT transcription complex, subunit 6-like				Stk35	serine/threonine kinase 35
COL7A1	collagen, type VII, alpha 1 (epidermolysis bullosa, dystrophic, dominant and recessive)				Kcnj15	potassium inwardly-rectifying channel, subfamily J, member 15
CRTC2	CREB regulated transcription coactivator 2				Sesn1	sestrin 1
CSF1	colony stimulating factor 1 (macrophage)				Phlpp2	PH domain and leucine rich repeat protein phosphatase 2
DAG1	dystroglycan 1 (dystrophin-associated glycoprotein 1)				Ube2j2	ubiquitin-conjugating enzyme E2J 2
DHDDS	dehydrodolichyl diphosphate synthase				Chmp1a	charged multivesicular body protein 1A
DIAPH1	diaphanous homolog 1 (Drosophila)				Sh3bgrl2	SH3 domain binding glutamic acid-rich protein like 2
DNAJC11	DnaJ (Hsp40) homolog, subfamily C, member 11				Npr3	natriuretic peptide receptor 3
FAM100A	family with sequence similarity 100, member A				Nhs	NHS actin remodeling regulator
FGF9	fibroblast growth factor 9 (glia-activating factor)				Naa40	N(alpha)-acetyltransferase 40, NatD catalytic subunit
GNAI2	guanine nucleotide binding protein (G protein), alpha inhibiting activity polypeptide 2				Clcn3	chloride channel, voltage-sensitive 3
GNB2	guanine nucleotide binding protein (G protein), beta polypeptide 2				Ncoa5	nuclear receptor coactivator 5
HAPLN4	hyaluronan and proteoglycan link protein 4				Pan3	PAN3 poly(A) specific ribonuclease subunit
HIATL1	hippocampus abundant transcript-like 1				Tmem263	transmembrane protein 263
HIF1AN	hypoxia-inducible factor 1, alpha subunit inhibitor				Hspg2	perlecan (heparan sulfate proteoglycan 2)
KLF13	Kruppel-like factor 13				Gpn3	GPN-loop GTPase 3
KPNA6	karyopherin alpha 6 (importin alpha 7)				Cdca7l	cell division cycle associated 7 like
LARP5	La ribonucleoprotein domain family, member 5				Nos1	nitric oxide synthase 1, neuronal
LHFPL4	lipoma HMGIC fusion partner-like 4				Tmcc2	transmembrane and coiled-coil domains 2
LRP6	low density lipoprotein receptor-related protein 6				Camk2g	calcium/calmodulin-dependent protein kinase II gamma
MKL2	MKL/myocardin-like 2				Lyrm9	LYR motif containing 9
MLL2	myeloid/lymphoid or mixed-lineage leukemia 2				Adgrf2	adhesion G protein-coupled receptor F2
MNT	MAX binding protein				Hif1an	hypoxia-inducible factor 1, alpha subunit inhibitor
MOBP	myelin-associated oligodendrocyte basic protein				Tcl1b4	T cell leukemia/lymphoma 1B, 4
MYADM	myeloid-associated differentiation marker				Med17	mediator complex subunit 17
NARG1	NMDA receptor regulated 1				Prob1	proline rich basic protein 1
NELF	nasal embryonic LHRH factor				Rab6b	RAB6B, member RAS oncogene family
NLK	nemo-like kinase				Slc35g1	solute carrier family 35, member G1
PACSIN1	protein kinase C and casein kinase substrate in neurons 1				Xpo7	exportin 7
PAPD5	PAP associated domain containing 5				Ston2	stonin 2
PGR	progesterone receptor				Cavin2	caveolae associated 2
PHF21A	PHD finger protein 21A				Wnt9b	wingless-type MMTV integration site family, member 9B
PHLDA3	pleckstrin homology-like domain, family A, member 3				Vipr1	vasoactive intestinal peptide receptor 1
PITPNM2	phosphatidylinositol transfer protein, membrane-associated 2				Larp4b	La ribonucleoprotein domain family, member 4B
PLXNA4	plexin A4				Prkag1	protein kinase, AMP-activated, gamma 1 non-catalytic subunit
PPP1R3B	protein phosphatase 1, regulatory (inhibitor) subunit 3B				Angptl4	angiopoietin-like 4
PPP1R8	protein phosphatase 1, regulatory (inhibitor) subunit 8				Ncln	nicalin
RBJ	rab and DnaJ domain containing				Cul5	cullin 5
RELT	RELT tumor necrosis factor receptor				Dact1	dishevelled-binding antagonist of beta-catenin 1
RIMS4	regulating synaptic membrane exocytosis 4				Capns2	calpain, small subunit 2
RND2	Rho family GTPase 2				Slc9a3r2	solute carrier family 9 (sodium/hydrogen exchanger), member 3 regulator 2
SCML4	sex comb on midleg-like 4 (Drosophila)				Lrrfip2	leucine rich repeat (in FLII) interacting protein 2
SEC14L4	SEC14-like 4 (S. cerevisiae)				Jph2	junctophilin 2
SLC26A6	solute carrier family 26, member 6				Tenm4	teneurin transmembrane protein 4
SLC9A3R2	solute carrier family 9 (sodium/hydrogen exchanger), member 3 regulator 2				Mapk8ip3	mitogen-activated protein kinase 8 interacting protein 3
SLCO2B1	solute carrier organic anion transporter family, member 2B1				Hexim2	hexamethylene bis-acetamide inducible 2
TOM1L2	target of myb1-like 2 (chicken)				Cgn	cingulin
UBTF	upstream binding transcription factor, RNA polymerase I				Hnrnpul2	heterogeneous nuclear ribonucleoprotein U-like 2
VPS37D	vacuolar protein sorting 37 homolog D (S. cerevisiae)				Mpp2	membrane protein, palmitoylated 2 (MAGUK p55 subfamily member 2)
YY1	YY1 transcription factor				Rdx	radixin
ZC3H7B	zinc finger CCCH-type containing 7B				Tspan18	tetraspanin 18
ZDHHC22	zinc finger, DHHC-type containing 22				Eif5b	eukaryotic translation initiation factor 5B
ZDHHC5	zinc finger, DHHC-type containing 5				Igf1r	insulin-like growth factor I receptor
ZNRF1	zinc and ring finger 1				Pld6	phospholipase D family, member 6
ACVR1	activin A receptor, type I				Rin2	Ras and Rab interactor 2
AMMECR1	Alport syndrome, mental retardation, midface hypoplasia and elliptocytosis chromosomal region, gene 1				Adra1d	adrenergic receptor, alpha 1d
APBA1	amyloid beta (A4) precursor protein-binding, family A, member 1				Dnmt3b	DNA methyltransferase 3B
AQP1	aquaporin 1 (Colton blood group)				Abcb9	ATP-binding cassette, sub-family B (MDR/TAP), member 9
ASB8	ankyrin repeat and SOCS box-containing 8				Hip1r	huntingtin interacting protein 1 related
ATRN	attractin				Pik3c2g	phosphatidylinositol-4-phosphate 3-kinase catalytic subunit type 2 gamma
BMF	Bcl2 modifying factor				Adamts1	a disintegrin-like and metallopeptidase (reprolysin type) with thrombospondin type 1 motif, 1
C11orf48	chromosome 11 open reading frame 48				Grm1	glutamate receptor, metabotropic 1
C11orf58	chromosome 11 open reading frame 58				Purg	purine-rich element binding protein G
CDCA4	cell division cycle associated 4				Gng2	guanine nucleotide binding protein (G protein), gamma 2
CPEB2	cytoplasmic polyadenylation element binding protein 2				Heyl	hairy/enhancer-of-split related with YRPW motif-like
CSMD3	CUB and Sushi multiple domains 3				Pym1	PYM homolog 1, exon junction complex associated factor
DDX6	DEAD (Asp-Glu-Ala-Asp) box polypeptide 6				Stk25	serine/threonine kinase 25 (yeast)
EPHB3	EPH receptor B3				Eml3	echinoderm microtubule associated protein like 3
FAM46B	family with sequence similarity 46, member B				Zzz3	zinc finger, ZZ domain containing 3
FBXW7	F-box and WD repeat domain containing 7				Ank2	ankyrin 2, brain
FRS2	fibroblast growth factor receptor substrate 2				Rfx7	regulatory factor X, 7
GIGYF2	GRB10 interacting GYF protein 2				Ano6	anoctamin 6
HNRNPA2B1	heterogeneous nuclear ribonucleoprotein A2/B1				Cnih2	cornichon family AMPA receptor auxiliary protein 2
IGF2BP1	insulin-like growth factor 2 mRNA binding protein 1				Gipr	gastric inhibitory polypeptide receptor
IGFBP5	insulin-like growth factor binding protein 5				Gjb3	gap junction protein, beta 3
IRX6	iroquois homeobox 6				Glo1	glyoxalase 1
KIAA0802	KIAA0802				Sh2d2a	SH2 domain containing 2A
LCOR	ligand dependent nuclear receptor corepressor				Sertad2	SERTA domain containing 2
LMTK3	lemur tyrosine kinase 3				Anapc11	anaphase promoting complex subunit 11
MED1	mediator complex subunit 1				Fam83g	family with sequence similarity 83, member G
MMP2	matrix metallopeptidase 2 (gelatinase A, 72kDa gelatinase, 72kDa type IV collagenase)				Akap2	A kinase (PRKA) anchor protein 2
MYT1L	myelin transcription factor 1-like				Mllt1	myeloid/lymphoid or mixed-lineage leukemia; translocated to, 1
NTRK2	neurotrophic tyrosine kinase, receptor, type 2				Sulf1	sulfatase 1
ODZ1	odz, odd Oz/ten-m homolog 1(Drosophila)				Relt	RELT tumor necrosis factor receptor
PHLPPL	PH domain and leucine rich repeat protein phosphatase-like				Lbhd1	LBH domain containing 1
PIP3-E	phosphoinositide-binding protein PIP3-E				Ccdc14	coiled-coil domain containing 14
POLR3D	polymerase (RNA) III (DNA directed) polypeptide D, 44kDa				Zcchc18	zinc finger, CCHC domain containing 18
POM121	POM121 membrane glycoprotein (rat)				Irf6	interferon regulatory factor 6
POM121C	POM121 membrane glycoprotein C				Rassf4	Ras association (RalGDS/AF-6) domain family member 4
PRKCA	protein kinase C, alpha				Tfap2b	transcription factor AP-2 beta
PXMP4	peroxisomal membrane protein 4, 24kDa				Grwd1	glutamate-rich WD repeat containing 1
RAB11FIP3	RAB11 family interacting protein 3 (class II)				Myo7a	myosin VIIA
RHOBTB2	Rho-related BTB domain containing 2				Tubal3	tubulin, alpha-like 3
SFXN5	sideroflexin 5				Sf3b1	splicing factor 3b, subunit 1
SLC4A4	solute carrier family 4, sodium bicarbonate cotransporter, member 4				Fbxl14	F-box and leucine-rich repeat protein 14
SORCS1	sortilin-related VPS10 domain containing receptor 1				Tollip	toll interacting protein
SOX10	SRY (sex determining region Y)-box 10				Kctd12	potassium channel tetramerisation domain containing 12
SP3	Sp3 transcription factor				Dcdc2c	doublecortin domain containing 2C
SPRY4	sprouty homolog 4 (Drosophila)				Cd6	CD6 antigen
TMEM16A	transmembrane protein 16A				Hnf1a	HNF1 homeobox A
TMSB10	thymosin beta 10				Celf2	CUGBP, Elav-like family member 2
TRIM2	tripartite motif-containing 2				Zfp458	zinc finger protein 458
TSPYL4	TSPY-like 4				H2al2a	H2A histone family member L2A
UBE4A	ubiquitination factor E4A (UFD2 homolog, yeast)				Cyp4f39	cytochrome P450, family 4, subfamily f, polypeptide 39
USP34	ubiquitin specific peptidase 34				Cngb3	cyclic nucleotide gated channel beta 3
WDR23	WD repeat domain 23				Nlk	nemo like kinase
ZMIZ1	zinc finger, MIZ-type containing 1				Rhobtb2	Rho-related BTB domain containing 2
ZXDC	ZXD family zinc finger C				Smagp	small cell adhesion glycoprotein
					Rufy3	RUN and FYVE domain containing 3
					Cnot6l	CCR4-NOT transcription complex, subunit 6-like
					Slc38a9	solute carrier family 38, member 9
					Crispld2	cysteine-rich secretory protein LCCL domain containing 2
					Zfp940	zinc finger protein 940
					Cecr2	CECR2, histone acetyl-lysine reader
					Fign	fidgetin
					Spata3	spermatogenesis associated 3
					Foxp1	forkhead box P1
					Polr1a	polymerase (RNA) I polypeptide A
					Tshz3	teashirt zinc finger family member 3
					Rcl1	RNA terminal phosphate cyclase-like 1
					Spdye4b	speedy/RINGO cell cycle regulator family, member E4B
					Cdh9	cadherin 9
					Pprc1	peroxisome proliferative activated receptor, gamma, coactivator-related 1
					Phospho2	phosphatase, orphan 2
					Zc4h2	zinc finger, C4H2 domain containing
					Prkcz	protein kinase C, zeta
					Sobp	sine oculis binding protein
					Otub2	OTU domain, ubiquitin aldehyde binding 2
					Rnf44	ring finger protein 44
					Cdnf	cerebral dopamine neurotrophic factor
					Sec14l4	SEC14-like lipid binding 4
					Mknk2	MAP kinase-interacting serine/threonine kinase 2
					Gpatch1	G patch domain containing 1
					Slc5a1	solute carrier family 5 (sodium/glucose cotransporter), member 1
					Ap1g1	adaptor protein complex AP-1, gamma 1 subunit
					Tmem143	transmembrane protein 143
					Neil2	nei like 2 (E. coli)
					Tmem229b	transmembrane protein 229B
					Nrg3	neuregulin 3
					Eif2ak2	eukaryotic translation initiation factor 2-alpha kinase 2
					Dnajc11	DnaJ heat shock protein family (Hsp40) member C11
					Fam129c	family with sequence similarity 129, member C
					Grid2ip	glutamate receptor, ionotropic, delta 2 (Grid2) interacting protein 1
					Pomt2	protein-O-mannosyltransferase 2
					LTO1	ABCE maturation factor
					Atp6v0b	ATPase, H+ transporting, lysosomal V0 subunit B
					Gnai2	guanine nucleotide binding protein (G protein), alpha inhibiting 2
					Orai2	ORAI calcium release-activated calcium modulator 2
					Ppfia4	protein tyrosine phosphatase, receptor type, f polypeptide (PTPRF), interacting protein (liprin), alpha 4
					Zcchc7	zinc finger, CCHC domain containing 7
					Nudt13	nudix (nucleoside diphosphate linked moiety X)-type motif 13
					Pdgfb	platelet derived growth factor, B polypeptide
					Zfp609	zinc finger protein 609
					Phex	phosphate regulating endopeptidase homolog, X-linked
					Ltb	lymphotoxin B
					Gnao1	guanine nucleotide binding protein, alpha O
					Gcnt1	glucosaminyl (N-acetyl) transferase 1, core 2
					Ptprj	protein tyrosine phosphatase, receptor type, J
					Rnasel	ribonuclease L (2', 5'-oligoisoadenylate synthetase-dependent)
					Gcm2	glial cells missing homolog 2
					Abcg1	ATP binding cassette subfamily G member 1
					BC051019	cDNA sequence BC051019
					Hrk	harakiri, BCL2 interacting protein (contains only BH3 domain)
					Xylt2	xylosyltransferase II
					H2al1m	H2A histone family member L1M
					Nolc1	nucleolar and coiled-body phosphoprotein 1
					Trappc4	trafficking protein particle complex 4
					H2al1n	H2A histone family member L1N
					H2al1k	H2A histone family member L1K
					2010315B03Rik	RIKEN cDNA 2010315B03 gene
					Fam102a	family with sequence similarity 102, member A
					Ptov1	prostate tumor over expressed gene 1
					Pla2g4e	phospholipase A2, group IVE
					Errfi1	ERBB receptor feedback inhibitor 1
					Rab36	RAB36, member RAS oncogene family
					Ywhaq	tyrosine 3-monooxygenase/tryptophan 5-monooxygenase activation protein theta
					Myo5a	myosin VA
					Rgs6	regulator of G-protein signaling 6
					Sp3	trans-acting transcription factor 3
					Pde1c	phosphodiesterase 1C
					Gusb	glucuronidase, beta
					Zfp512b	zinc finger protein 512B
					Gria2	glutamate receptor, ionotropic, AMPA2 (alpha 2)
					Pigr	polymeric immunoglobulin receptor
					H2al1b	H2A histone family member L1B
					Sec22c	SEC22 homolog C, vesicle trafficking protein
					H2al1a	H2A histone family member L1A
					H2al1e	H2A histone family member L1E
					Armh3	armadillo-like helical domain containing 3
					Insr	insulin receptor
					H2al1g	H2A histone family member L1G
					Tgif2	TGFB-induced factor homeobox 2
					Kpna6	karyopherin (importin) alpha 6
					Ptpn14	protein tyrosine phosphatase, non-receptor type 14
					Cdh6	cadherin 6
					Atp2a3	ATPase, Ca++ transporting, ubiquitous
					Eya1	EYA transcriptional coactivator and phosphatase 1
					Ivns1abp	influenza virus NS1A binding protein
					Ccdc157	coiled-coil domain containing 157
					Set	SET nuclear oncogene
					Trim63	tripartite motif-containing 63
					Fermt1	fermitin family member 1
					Fgf18	fibroblast growth factor 18
					Kcnip3	Kv channel interacting protein 3, calsenilin
					Nt5m	5',3'-nucleotidase, mitochondrial
					Zc3hav1	zinc finger CCCH type, antiviral 1
					Bbs9	Bardet-Biedl syndrome 9 (human)
					S1pr3	sphingosine-1-phosphate receptor 3
					Gpx3	glutathione peroxidase 3
					Slc44a2	solute carrier family 44, member 2
					Rad51d	RAD51 paralog D
					Cdk9	cyclin-dependent kinase 9 (CDC2-related kinase)
					Miga2	mitoguardin 2
					Pitpnm3	PITPNM family member 3
					Ip6k1	inositol hexaphosphate kinase 1
					Sbpl	spermine binding protein-like
					Dcaf5	DDB1 and CUL4 associated factor 5
					Sbp	spermine binding protein
					Nek6	NIMA (never in mitosis gene a)-related expressed kinase 6
					Cbwd1	COBW domain containing 1
					Cygb	cytoglobin
					Mpv17l	Mpv17 transgene, kidney disease mutant-like
					Ildr2	immunoglobulin-like domain containing receptor 2
					Tmem138	transmembrane protein 138
					Prr5	proline rich 5 (renal)
					Tnfrsf9	tumor necrosis factor receptor superfamily, member 9
					Tulp4	tubby like protein 4
					Slc43a1	solute carrier family 43, member 1
					Dab2ip	disabled 2 interacting protein
					Tfeb	transcription factor EB
					Cry2	cryptochrome 2 (photolyase-like)
					2410124H12Rik	RIKEN cDNA 2410124H12 gene
					Arhgap31	Rho GTPase activating protein 31
					Atg12	autophagy related 12
					Myrf	myelin regulatory factor
					Scrt1	scratch family zinc finger 1
					Cd36	CD36 molecule
					Acnat1	acyl-coenzyme A amino acid N-acyltransferase 1
					2009-03-01	membrane-associated ring finger (C3HC4) 9
					Grik1	glutamate receptor, ionotropic, kainate 1
					Gid4	GID complex subunit 4, VID24 homolog
					Ankrd55	ankyrin repeat domain 55
					Chrna7	cholinergic receptor, nicotinic, alpha polypeptide 7
					Sstr3	somatostatin receptor 3
					Slc26a6	solute carrier family 26, member 6
					Tdrd6	tudor domain containing 6
					Slc30a7	solute carrier family 30 (zinc transporter), member 7
					Tmem104	transmembrane protein 104
					Hnf4a	hepatic nuclear factor 4, alpha
					Lce3b	late cornified envelope 3B
					Gfi1	growth factor independent 1 transcription repressor
					Dcx	doublecortin
					Apod	apolipoprotein D
					Adcyap1r1	adenylate cyclase activating polypeptide 1 receptor 1
					Rcan3	regulator of calcineurin 3
					Dennd6a	DENN/MADD domain containing 6A
					Ftsj3	FtsJ RNA methyltransferase homolog 3 (E. coli)
					Scimp	SLP adaptor and CSK interacting membrane protein
					Dnajc3	DnaJ heat shock protein family (Hsp40) member C3
					Spag7	sperm associated antigen 7
					Hr	lysine demethylase and nuclear receptor corepressor
					Katnb1	katanin p80 (WD40-containing) subunit B 1
					2003-09-01	septin 3
					Pdzd3	PDZ domain containing 3
					Atp1b1	ATPase, Na+/K+ transporting, beta 1 polypeptide
					Zfp775	zinc finger protein 775
					Dennd5b	DENN/MADD domain containing 5B
					Lgi4	leucine-rich repeat LGI family, member 4
					Lce3c	late cornified envelope 3C
					Tmem108	transmembrane protein 108
					Tfe3	transcription factor E3
					Cyfip2	cytoplasmic FMR1 interacting protein 2
					Eppk1	epiplakin 1
					Ubqln1	ubiquilin 1
					Rgp1	RAB6A GEF compex partner 1
					Cuedc2	CUE domain containing 2
					Sft2d2	SFT2 domain containing 2
					Thg1l	tRNA-histidine guanylyltransferase 1-like (S. cerevisiae)
					Dgat2	diacylglycerol O-acyltransferase 2
					Ccny	cyclin Y
					Ucp3	uncoupling protein 3 (mitochondrial, proton carrier)
					Sh3pxd2a	SH3 and PX domains 2A
					Atl2	atlastin GTPase 2
					Slmap	sarcolemma associated protein
					Icmt	isoprenylcysteine carboxyl methyltransferase
					Trmt2b	TRM2 tRNA methyltransferase 2B
					Cers1	ceramide synthase 1
					Unc5d	unc-5 netrin receptor D
					Elmsan1	ELM2 and Myb/SANT-like domain containing 1
					Nav1	neuron navigator 1
					Usp34	ubiquitin specific peptidase 34
					Mecp2	methyl CpG binding protein 2
					Fbln5	fibulin 5
					Med9	mediator complex subunit 9
					Serf2	small EDRK-rich factor 2
					Plch1	phospholipase C, eta 1
					Ptpn7	protein tyrosine phosphatase, non-receptor type 7
					Ncr1	natural cytotoxicity triggering receptor 1
					Synj1	synaptojanin 1
					Taf1d	TATA-box binding protein associated factor, RNA polymerase I, D
					Trir	telomerase RNA component interacting RNase
					Plcb2	phospholipase C, beta 2
					Thumpd1	THUMP domain containing 1
					4933402D24Rik	RIKEN cDNA 4933402D24 gene
					Asph	aspartate-beta-hydroxylase
					Zfp984	zinc finger protein 984
					Lhx6	LIM homeobox protein 6
					Aox1	aldehyde oxidase 1
					Prr18	proline rich 18
					Atp11a	ATPase, class VI, type 11A
					Lpar1	lysophosphatidic acid receptor 1
					Ddx21	DEAD (Asp-Glu-Ala-Asp) box polypeptide 21
					Txnl4a	thioredoxin-like 4A
					Ucn2	urocortin 2
					Gxylt1	glucoside xylosyltransferase 1
					Parvb	parvin, beta
					Rrad	Ras-related associated with diabetes
					9830107B12Rik	RIKEN cDNA 9830107B12 gene
					Dsp	desmoplakin
					Arhgef25	Rho guanine nucleotide exchange factor (GEF) 25
					Cep170b	centrosomal protein 170B
					Pde2a	phosphodiesterase 2A, cGMP-stimulated
					Kcng1	potassium voltage-gated channel, subfamily G, member 1
					Nek7	NIMA (never in mitosis gene a)-related expressed kinase 7
					Nfasc	neurofascin
					Mbd3	methyl-CpG binding domain protein 3
					Dido1	death inducer-obliterator 1
					1810009A15Rik	RIKEN cDNA 1810009A15 gene
					Kcnk2	potassium channel, subfamily K, member 2
					Gm7102	predicted gene 7102
					Adcy1	adenylate cyclase 1
					Havcr2	hepatitis A virus cellular receptor 2
					Ccl25	chemokine (C-C motif) ligand 25
					Pdxk	pyridoxal (pyridoxine, vitamin B6) kinase
					Kcnj3	potassium inwardly-rectifying channel, subfamily J, member 3
					Slc35a4	solute carrier family 35, member A4
					Ggt7	gamma-glutamyltransferase 7
					Mtif2	mitochondrial translational initiation factor 2
					Artn	artemin
					Gm13212	predicted gene 13212
					Spin1	spindlin 1
					Ano1	anoctamin 1, calcium activated chloride channel
					Traip	TRAF-interacting protein
					Slx4ip	SLX4 interacting protein
					Riok1	RIO kinase 1
					Zdhhc18	zinc finger, DHHC domain containing 18
					Rab8b	RAB8B, member RAS oncogene family
					Sp1	trans-acting transcription factor 1
					Cdca7	cell division cycle associated 7
					Amotl1	angiomotin-like 1
					Ubash3a	ubiquitin associated and SH3 domain containing, A
					Furin	furin (paired basic amino acid cleaving enzyme)
					Galnt6	polypeptide N-acetylgalactosaminyltransferase 6
					Exoc5	exocyst complex component 5
					Bloc1s2	biogenesis of lysosomal organelles complex-1, subunit 2
					Nt5dc3	5'-nucleotidase domain containing 3
					Ctag2	cancer/testis antigen 2
					Impa1	inositol (myo)-1(or 4)-monophosphatase 1
					Zfp976	zinc finger protein 976
					Larp1	La ribonucleoprotein domain family, member 1
					Sdr42e1	short chain dehydrogenase/reductase family 42E, member 1
					Cyld	CYLD lysine 63 deubiquitinase
					Prr15l	proline rich 15-like
					Jakmip3	janus kinase and microtubule interacting protein 3
					Elk3	ELK3, member of ETS oncogene family
					Emp2	epithelial membrane protein 2
					Srsf3	serine/arginine-rich splicing factor 3
					Ubl3	ubiquitin-like 3
					C1d	C1D nuclear receptor co-repressor
					Cldn13	claudin 13
					Gigyf2	GRB10 interacting GYF protein 2
					Emc1	ER membrane protein complex subunit 1
					Celf4	CUGBP, Elav-like family member 4
					Bcl2l13	BCL2-like 13 (apoptosis facilitator)
					Slc22a23	solute carrier family 22, member 23
					Yipf6	Yip1 domain family, member 6
					B3gnt7	UDP-GlcNAc:betaGal beta-1,3-N-acetylglucosaminyltransferase 7
					Ube2m	ubiquitin-conjugating enzyme E2M
					Padi1	peptidyl arginine deiminase, type I
					Klrk1	killer cell lectin-like receptor subfamily K, member 1
					Ccbe1	collagen and calcium binding EGF domains 1
					Klf12	Kruppel-like factor 12
					Pom121	nuclear pore membrane protein 121
					Max	Max protein
					Adgra1	adhesion G protein-coupled receptor A1
					Rab4b	RAB4B, member RAS oncogene family
					Setd5	SET domain containing 5
					Aspg	asparaginase
					Taf7	TATA-box binding protein associated factor 7
					Tmem240	transmembrane protein 240
					Tctn1	tectonic family member 1
					Hivep3	human immunodeficiency virus type I enhancer binding protein 3
					Ensa	endosulfine alpha
					Ehbp1l1	EH domain binding protein 1-like 1
					Fstl1	follistatin-like 1
					Rnf20	ring finger protein 20
					Plekho2	pleckstrin homology domain containing, family O member 2
					Farp1	FERM, RhoGEF (Arhgef) and pleckstrin domain protein 1 (chondrocyte-derived)
					Slc6a19	solute carrier family 6 (neurotransmitter transporter), member 19
					Ccdc13	coiled-coil domain containing 13
					Il6st	interleukin 6 signal transducer
					Clcf1	cardiotrophin-like cytokine factor 1
					Mroh2a	maestro heat-like repeat family member 2A
					Syce1	synaptonemal complex central element protein 1
					Slc35a2	solute carrier family 35 (UDP-galactose transporter), member A2
					Xkr4	X-linked Kx blood group related 4

## Sheet: Novel_17
Mature seq:	uuccuuggcugugucugagcacc
Seed seq:	uccuugg
targetscan						mirdb					overlap
212						525					73
pink= duplicated in miRDB						pink= duplicated in targetScan					green= gene of interest
Human ortholog of target gene	Gene name					Gene Description					Nfyc	nuclear transcription factor-Y gamma
total	8mer					Chtf8	CTF8, chromosome transmission fidelity factor 8				Chm	choroidermia (RAB escort protein 1)
NR2F2	nuclear receptor subfamily 2, group F, member 2					Srd5a1	steroid 5 alpha-reductase 1				Dnajc16	DnaJ heat shock protein family (Hsp40) member C16
ABAT	4-aminobutyrate aminotransferase					Sertad4	SERTA domain containing 4				Rad18	RAD18 E3 ubiquitin protein ligase
ABR	active BCR-related gene					Ccn4	cellular communication network factor 4				Nr2f2	nuclear receptor subfamily 2, group F, member 2
ADCY1	adenylate cyclase 1 (brain)					Sepsecs	Sep (O-phosphoserine) tRNA:Sec (selenocysteine) tRNA synthase				Fam19a1	family with sequence similarity 19, member A1
ARHGEF15	Rho guanine nucleotide exchange factor (GEF) 15					Nfyc	nuclear transcription factor-Y gamma				Tgfbr2	transforming growth factor, beta receptor II
BACH2	BTB and CNC homology 1, basic leucine zipper transcription factor 2					Chm	choroidermia (RAB escort protein 1)				Plekhg4	pleckstrin homology domain containing, family G (with RhoGef domain) member 4
BLCAP	bladder cancer associated protein					Fnip1	folliculin interacting protein 1				Ormdl1	ORM1-like 1 (S. cerevisiae)
BTBD9	BTB (POZ) domain containing 9					Dll1	delta like canonical Notch ligand 1				Hnrnpul2	heterogeneous nuclear ribonucleoprotein U-like 2
C10orf119	chromosome 10 open reading frame 119					Ahcyl2	S-adenosylhomocysteine hydrolase-like 2				Mga	MAX gene associated
C14orf28	chromosome 14 open reading frame 28					Arel1	apoptosis resistant E3 ubiquitin protein ligase 1				Ccdc117	coiled-coil domain containing 117
C18orf1	chromosome 18 open reading frame 1					Tle4	transducin-like enhancer of split 4				Cdk6	cyclin-dependent kinase 6
C21orf62	chromosome 21 open reading frame 62					Dnajc16	DnaJ heat shock protein family (Hsp40) member C16				Mex3c	mex3 RNA binding family member C
C8orf46	chromosome 8 open reading frame 46					Gpr15	G protein-coupled receptor 15				Metap2	methionine aminopeptidase 2
CA12	carbonic anhydrase XII					Rad18	RAD18 E3 ubiquitin protein ligase				Cbln2	cerebellin 2 precursor protein
CBLN2	cerebellin 2 precursor					Zfp280c	zinc finger protein 280C				Arhgef15	Rho guanine nucleotide exchange factor (GEF) 15
CCDC117	coiled-coil domain containing 117					Nr2f2	nuclear receptor subfamily 2, group F, member 2				Dpyd	dihydropyrimidine dehydrogenase
CDC27	cell division cycle 27 homolog (S. cerevisiae)					Fam19a1	family with sequence similarity 19, member A1				Myt1l	myelin transcription factor 1-like
CDK6	cyclin-dependent kinase 6					Filip1l	filamin A interacting protein 1-like				Bach2	BTB and CNC homology, basic leucine zipper transcription factor 2
CECR2	cat eye syndrome chromosome region, candidate 2					Tgfbr2	transforming growth factor, beta receptor II				Lmtk2	lemur tyrosine kinase 2
CFL2	cofilin 2 (muscle)					Plekhg4	pleckstrin homology domain containing, family G (with RhoGef domain) member 4				Slc12a6	solute carrier family 12, member 6
CHM	choroideremia (Rab escort protein 1)					Pdlim5	PDZ and LIM domain 5				Sorcs1	sortilin-related VPS10 domain containing receptor 1
COPA	coatomer protein complex, subunit alpha					Clic4	chloride intracellular channel 4 (mitochondrial)				Cfl2	cofilin 2, muscle
CTF8	chromosome transmission fidelity factor 8 homolog (S. cerevisiae)					Arf4	ADP-ribosylation factor 4				Dclre1b	DNA cross-link repair 1B
CYGB	cytoglobin					Rassf3	Ras association (RalGDS/AF-6) domain family member 3				Zc3h7b	zinc finger CCCH type containing 7B
DDX6	DEAD (Asp-Glu-Ala-Asp) box polypeptide 6					Ormdl1	ORM1-like 1 (S. cerevisiae)				Fam126b	family with sequence similarity 126, member B
DNAJC16	DnaJ (Hsp40) homolog, subfamily C, member 16					Hnrnpul2	heterogeneous nuclear ribonucleoprotein U-like 2				Nrp1	neuropilin 1
DPYD	dihydropyrimidine dehydrogenase					Muc15	mucin 15				Foxo1	forkhead box O1
EIF2C3	eukaryotic translation initiation factor 2C, 3					Mga	MAX gene associated				Chst2	carbohydrate sulfotransferase 2
ELTD1	EGF, latrophilin and seven transmembrane domain containing 1					Celf4	CUGBP, Elav-like family member 4				Fbxw11	F-box and WD-40 domain protein 11
FAM123B	family with sequence similarity 123B					Ccdc117	coiled-coil domain containing 117				B3gnt5	UDP-GlcNAc:betaGal beta-1,3-N-acetylglucosaminyltransferase 5
FAM126B	family with sequence similarity 126, member B					Setbp1	SET binding protein 1				Igbp1	immunoglobulin (CD79A) binding protein 1
FAM19A1	family with sequence similarity 19 (chemokine (C-C motif)-like), member A1					Gm527	predicted gene 527				Ogt	O-linked N-acetylglucosamine (GlcNAc) transferase (UDP-N-acetylglucosamine:polypeptide-N-acetylglucosaminyl transferase)
FBN2	fibrillin 2 (congenital contractural arachnodactyly)					Pafah1b2	platelet-activating factor acetylhydrolase, isoform 1b, subunit 2				Atxn1	ataxin 1
FBXW11	F-box and WD repeat domain containing 11					Rbmxl2	RNA binding motif protein, X-linked-like 2				Prrx2	paired related homeobox 2
FLJ12529	pre-mRNA cleavage factor I, 59 kDa subunit					Fam91a1	family with sequence similarity 91, member A1				Rapgef3	Rap guanine nucleotide exchange factor (GEF) 3
FOXO1	forkhead box O1					Ttll9	tubulin tyrosine ligase-like family, member 9				Cdc27	cell division cycle 27
GOLT1B	golgi transport 1 homolog B (S. cerevisiae)					Zfp263	zinc finger protein 263				Ctsb	cathepsin B
HEPHL1	hephaestin-like 1					Cdk6	cyclin-dependent kinase 6				Fbn2	fibrillin 2
HNRNPUL2	heterogeneous nuclear ribonucleoprotein U-like 2					Sycp1	synaptonemal complex protein 1				Cobl	cordon-bleu WH2 repeat
KIAA0776	KIAA0776					Mex3c	mex3 RNA binding family member C				Abr	active BCR-related gene
KIAA0888	KIAA0888 protein					Metap2	methionine aminopeptidase 2				Ube3a	ubiquitin protein ligase E3A
KIAA0999	KIAA0999 protein					Slc7a14	solute carrier family 7 (cationic amino acid transporter, y+ system), member 14				Ddx6	DEAD (Asp-Glu-Ala-Asp) box polypeptide 6
KIAA1257	KIAA1257					Cuedc2	CUE domain containing 2				Ncoa1	nuclear receptor coactivator 1
KIAA1522	KIAA1522					Atoh8	atonal bHLH transcription factor 8				Sumo2	small ubiquitin-like modifier 2
KIAA1853	KIAA1853					Zfp518a	zinc finger protein 518A				Blcap	bladder cancer associated protein
KLK10	kallikrein-related peptidase 10					Npepps	aminopeptidase puromycin sensitive				Golt1b	golgi transport 1B
LMTK2	lemur tyrosine kinase 2					Ccdc142	coiled-coil domain containing 142				Donson	downstream neighbor of SON
LNPEP	leucyl/cystinyl aminopeptidase					Hpn	hepsin				Cnot4	CCR4-NOT transcription complex, subunit 4
LOC283514	similar to seven in absentia 2					Xxylt1	xyloside xylosyltransferase 1				Neo1	neogenin
LRP1	low density lipoprotein-related protein 1 (alpha-2-macroglobulin receptor)					Car12	carbonic anhydrase 12				Crb2	crumbs family member 2
METAP2	methionyl aminopeptidase 2					Srgap3	SLIT-ROBO Rho GTPase activating protein 3				Tmub2	transmembrane and ubiquitin-like domain containing 2
MEX3C	mex-3 homolog C (C. elegans)					Lrp8	low density lipoprotein receptor-related protein 8, apolipoprotein e receptor				Mreg	melanoregulin
MFAP5	microfibrillar associated protein 5					Adgrl4	adhesion G protein-coupled receptor L4				Tanc2	tetratricopeptide repeat, ankyrin repeat and coiled-coil containing 2
MGA	MAX gene associated					Mroh5	maestro heat-like repeat family member 5				Rapgef2	Rap guanine nucleotide exchange factor (GEF) 2
MREG	melanoregulin					Cbln2	cerebellin 2 precursor protein				Ppp1r3c	protein phosphatase 1, regulatory subunit 3C
MYT1L	myelin transcription factor 1-like					Arhgef15	Rho guanine nucleotide exchange factor (GEF) 15				Etf1	eukaryotic translation termination factor 1
NFYC	nuclear transcription factor Y, gamma					Fam19a2	family with sequence similarity 19, member A2				Copa	coatomer protein complex subunit alpha
NR1I2	nuclear receptor subfamily 1, group I, member 2					Dcx	doublecortin				Stard7	START domain containing 7
NRP1	neuropilin 1					Dpyd	dihydropyrimidine dehydrogenase				Abat	4-aminobutyrate aminotransferase
OLFML1	olfactomedin-like 1					Sh3rf2	SH3 domain containing ring finger 2				Nr1i2	nuclear receptor subfamily 1, group I, member 2
ORMDL1	ORM1-like 1 (S. cerevisiae)					Dapk1	death associated protein kinase 1				Klf4	Kruppel-like factor 4 (gut)
PECR	peroxisomal trans-2-enoyl-CoA reductase					Myct1	myc target 1				Tnrc6b	trinucleotide repeat containing 6b
PHF16	PHD finger protein 16					Rce1	Ras converting CAAX endopeptidase 1				Cygb	cytoglobin
PLEKHG4	pleckstrin homology domain containing, family G (with RhoGef domain) member 4					Tspan31	tetraspanin 31				Syt9	synaptotagmin IX
PNKD	paroxysmal nonkinesigenic dyskinesia					Btg1	B cell translocation gene 1, anti-proliferative				Cdc23	CDC23 cell division cycle 23
POU4F1	POU class 4 homeobox 1					Trpc5	transient receptor potential cation channel, subfamily C, member 5				Mllt3	myeloid/lymphoid or mixed-lineage leukemia; translocated to, 3
PPP1R3C	protein phosphatase 1, regulatory (inhibitor) subunit 3C					Myt1l	myelin transcription factor 1-like				Rufy2	RUN and FYVE domain-containing 2
PRMT8	protein arginine methyltransferase 8					Bach2	BTB and CNC homology, basic leucine zipper transcription factor 2				Cecr2	CECR2, histone acetyl-lysine reader
PRRX2	paired related homeobox 2					Hic2	hypermethylated in cancer 2				Slc7a2	solute carrier family 7 (cationic amino acid transporter, y+ system), member 2
PSCD1	pleckstrin homology, Sec7 and coiled-coil domains 1(cytohesin 1)					Smcr8	Smith-Magenis syndrome chromosome region, candidate 8 homolog (human)				Sox11	SRY (sex determining region Y)-box 11
RAD18	RAD18 homolog (S. cerevisiae)					Fdft1	farnesyl diphosphate farnesyl transferase 1				Slc7a6os	solute carrier family 7, member 6 opposite strand
RAPGEF2	Rap guanine nucleotide exchange factor (GEF) 2					Zfp189	zinc finger protein 189
RAPGEF3	Rap guanine nucleotide exchange factor (GEF) 3					Lmtk2	lemur tyrosine kinase 2
RUFY2	RUN and FYVE domain containing 2					Slc12a6	solute carrier family 12, member 6
RYBP	RING1 and YY1 binding protein					Sorcs1	sortilin-related VPS10 domain containing receptor 1
SEC14L5	SEC14-like 5 (S. cerevisiae)					Evx2	even-skipped homeobox 2
SF3B2	splicing factor 3b, subunit 2, 145kDa					Ppp3ca	protein phosphatase 3, catalytic subunit, alpha isoform
SHROOM4	shroom family member 4					Smim10l1	small integral membrane protein 10 like 1
SLC12A6	solute carrier family 12 (potassium/chloride transporters), member 6					Megf10	multiple EGF-like-domains 10
SLC7A2	solute carrier family 7 (cationic amino acid transporter, y+ system), member 2					Eml4	echinoderm microtubule associated protein like 4
SLC7A6OS	solute carrier family 7, member 6 opposite strand					Peli1	pellino 1
SMAD4	SMAD family member 4					Jmjd4	jumonji domain containing 4
SORCS1	sortilin-related VPS10 domain containing receptor 1					Eps8l2	EPS8-like 2
SOX11	SRY (sex determining region Y)-box 11					Rapgef6	Rap guanine nucleotide exchange factor (GEF) 6
SPRY3	sprouty homolog 3 (Drosophila)					Nav1	neuron navigator 1
STARD7	StAR-related lipid transfer (START) domain containing 7					2010106E10Rik	RIKEN cDNA 2010106E10 gene
SYP	synaptophysin					Ak2	adenylate kinase 2
TANC2	tetratricopeptide repeat, ankyrin repeat and coiled-coil containing 2					7420426K07Rik	RIKEN cDNA 7420426K07 gene
TGFBR2	transforming growth factor, beta receptor II (70/80kDa)					Cfl2	cofilin 2, muscle
TNRC6B	trinucleotide repeat containing 6B					Fstl3	follistatin-like 3
TTC33	tetratricopeptide repeat domain 33					Dclre1b	DNA cross-link repair 1B
UBXD8	UBX domain containing 8					Dapp1	dual adaptor for phosphotyrosine and 3-phosphoinositides 1
WDR40A	WD repeat domain 40A					Baz2b	bromodomain adjacent to zinc finger domain, 2B
WHSC1L1	Wolf-Hirschhorn syndrome candidate 1-like 1					Rph3a	rabphilin 3A
WISP1	WNT1 inducible signaling pathway protein 1					Pianp	PILR alpha associated neural protein
ZC3H7B	zinc finger CCCH-type containing 7B					Soga1	suppressor of glucose, autophagy associated 1
ZNF189	zinc finger protein 189					Sec23b	SEC23 homolog B, COPII coat complex component
ZNF280C	zinc finger protein 280C					Rimkla	ribosomal modification protein rimK-like family member A
ZNF518A	zinc finger protein 518A					Purb	purine rich element binding protein B
TRAM2	translocation associated membrane protein 2					Zc3h7b	zinc finger CCCH type containing 7B
WDR32	WD repeat domain 32					Ddn	dendrin
ACY1	aminoacylase 1					Dmd	dystrophin, muscular dystrophy
AK1	adenylate kinase 1					Syt1	synaptotagmin I
ARHGAP5	Rho GTPase activating protein 5					Slc9a9	solute carrier family 9 (sodium/hydrogen exchanger), member 9
ARHGEF12	Rho guanine nucleotide exchange factor (GEF) 12					Fam126b	family with sequence similarity 126, member B
BRSK1	BR serine/threonine kinase 1					Eftud2	elongation factor Tu GTP binding domain containing 2
C1orf127	chromosome 1 open reading frame 127					Tmem117	transmembrane protein 117
C1orf83	chromosome 1 open reading frame 83					Nrp1	neuropilin 1
CBFA2T3	core-binding factor, runt domain, alpha subunit 2; translocated to, 3					Ophn1	oligophrenin 1
CDC23	cell division cycle 23 homolog (S. cerevisiae)					Ano6	anoctamin 6
CEP63	centrosomal protein 63kDa					Gprc5b	G protein-coupled receptor, family C, group 5, member B
CLIP3	CAP-GLY domain containing linker protein 3					Foxo1	forkhead box O1
CNOT2	CCR4-NOT transcription complex, subunit 2					Zbtb18	zinc finger and BTB domain containing 18
COBL	cordon-bleu homolog (mouse)					Hsd17b4	hydroxysteroid (17-beta) dehydrogenase 4
CRB2	crumbs homolog 2 (Drosophila)					Zfp82	zinc finger protein 82
CTDSP2	CTD (carboxy-terminal domain, RNA polymerase II, polypeptide A) small phosphatase 2					Chst2	carbohydrate sulfotransferase 2
CUL3	cullin 3					Nkx2-1	NK2 homeobox 1
CYB561D1	cytochrome b-561 domain containing 1					Klhl20	kelch-like 20
DCLRE1B	DNA cross-link repair 1B (PSO2 homolog, S. cerevisiae)					Gria1	glutamate receptor, ionotropic, AMPA1 (alpha 1)
DLG3	discs, large homolog 3 (neuroendocrine-dlg, Drosophila)					Plch1	phospholipase C, eta 1
DMWD	dystrophia myotonica, WD repeat containing					Pcdh15	protocadherin 15
DNAJC11	DnaJ (Hsp40) homolog, subfamily C, member 11					Zfp609	zinc finger protein 609
DVL3	dishevelled, dsh homolog 3 (Drosophila)					Slc1a4	solute carrier family 1 (glutamate/neutral amino acid transporter), member 4
EBF3	early B-cell factor 3					Nme8	NME/NM23 family member 8
ETF1	eukaryotic translation termination factor 1					Plpp3	phospholipid phosphatase 3
FADS1	fatty acid desaturase 1					Rhoq	ras homolog family member Q
FAM164C	family with sequence similarity 164, member C					Med13	mediator complex subunit 13
GIT1	G protein-coupled receptor kinase interactor 1					Trmt12	tRNA methyltranferase 12
GPR180	G protein-coupled receptor 180					Cpsf7	cleavage and polyadenylation specific factor 7
GRIN1	glutamate receptor, ionotropic, N-methyl D-aspartate 1					Tigd4	tigger transposable element derived 4
IGBP1	immunoglobulin (CD79A) binding protein 1					Fbxw11	F-box and WD-40 domain protein 11
KIAA0232	KIAA0232					Nyx	nyctalopin
LENEP	lens epithelial protein					Cyth1	cytohesin 1
MEIS1	Meis homeobox 1					Sla2	Src-like-adaptor 2
MFHAS1	malignant fibrous histiocytoma amplified sequence 1					Aldoart1	aldolase 1 A, retrogene 1
MGC21874	transcriptional adaptor 2 (ADA2 homolog, yeast)-beta					Runx2	runt related transcription factor 2
MRVI1	murine retrovirus integration site 1 homolog					B3gnt5	UDP-GlcNAc:betaGal beta-1,3-N-acetylglucosaminyltransferase 5
MTCP1	mature T-cell proliferation 1					Col5a3	collagen, type V, alpha 3
MYST2	MYST histone acetyltransferase 2					Zfp287	zinc finger protein 287
NUDT10	nudix (nucleoside diphosphate linked moiety X)-type motif 10					Creg1	cellular repressor of E1A-stimulated genes 1
NUDT11	nudix (nucleoside diphosphate linked moiety X)-type motif 11					Syt6	synaptotagmin VI
NUMBL	numb homolog (Drosophila)-like					Igbp1	immunoglobulin (CD79A) binding protein 1
OLFML2A	olfactomedin-like 2A					Cnr1	cannabinoid receptor 1 (brain)
PAG1	phosphoprotein associated with glycosphingolipid microdomains 1					Ogt	O-linked N-acetylglucosamine (GlcNAc) transferase (UDP-N-acetylglucosamine:polypeptide-N-acetylglucosaminyl transferase)
PIK3C2B	phosphoinositide-3-kinase, class 2, beta polypeptide					Atxn1	ataxin 1
PIP5K3	phosphatidylinositol-3-phosphate/phosphatidylinositol 5-kinase, type III					Rbfox2	RNA binding protein, fox-1 homolog (C. elegans) 2
PITPNM2	phosphatidylinositol transfer protein, membrane-associated 2					Slc35d2	solute carrier family 35, member D2
PLXNA2	plexin A2					Prrx2	paired related homeobox 2
RMND5A	required for meiotic nuclear division 5 homolog A (S. cerevisiae)					Cdc42bpb	CDC42 binding protein kinase beta
S1PR2	sphingosine-1-phosphate receptor 2					Plpbp	pyridoxal phosphate binding protein
S1PR3	sphingosine-1-phosphate receptor 3					Prickle2	prickle planar cell polarity protein 2
2011-09-01	septin 11					1110059G10Rik	RIKEN cDNA 1110059G10 gene
SF1	splicing factor 1					Bhlhe40	basic helix-loop-helix family, member e40
SLC2A1	solute carrier family 2 (facilitated glucose transporter), member 1					Mettl16	methyltransferase like 16
SNX1	sorting nexin 1					Epp13	epididymal protein 13
SNX19	sorting nexin 19					Zfp947	zinc finger protein 947
STK38	serine/threonine kinase 38					Ankrd54	ankyrin repeat domain 54
SUMO2	SMT3 suppressor of mif two 3 homolog 2 (S. cerevisiae)					Mcmbp	minichromosome maintenance complex binding protein
SYT9	synaptotagmin IX					Tcaf2	TRPM8 channel-associated factor 2
TMUB2	transmembrane and ubiquitin-like domain containing 2					Mex3a	mex3 RNA binding family member A
TSC22D3	TSC22 domain family, member 3					Rapgef3	Rap guanine nucleotide exchange factor (GEF) 3
VAMP4	vesicle-associated membrane protein 4					Il3	interleukin 3
ZBED4	zinc finger, BED-type containing 4					Lzic	leucine zipper and CTNNBIP1 domain containing
ZBTB7B	zinc finger and BTB domain containing 7B					Mfsd2a	major facilitator superfamily domain containing 2A
ZNF385A	zinc finger protein 385A					Lypd1	Ly6/Plaur domain containing 1
ATRNL1	attractin-like 1					Fam124b	family with sequence similarity 124, member B
ATXN1	ataxin 1					Cdc27	cell division cycle 27
B3GNT5	UDP-GlcNAc:betaGal beta-1,3-N-acetylglucosaminyltransferase 5					Smurf2	SMAD specific E3 ubiquitin protein ligase 2
C12orf54	chromosome 12 open reading frame 54					2210010C04Rik	RIKEN cDNA 2210010C04 gene
CACNA1D	calcium channel, voltage-dependent, L type, alpha 1D subunit					Acadm	acyl-Coenzyme A dehydrogenase, medium chain
CHST2	carbohydrate (N-acetylglucosamine-6-O) sulfotransferase 2					Atxn7	ataxin 7
CNOT4	CCR4-NOT transcription complex, subunit 4					Ppp2r5e	protein phosphatase 2, regulatory subunit B', epsilon
CTSB	cathepsin B					Prdm6	PR domain containing 6
CUL4B	cullin 4B					A530032D15Rik	RIKEN cDNA A530032D15Rik gene
CUL5	cullin 5					Rab13	RAB13, member RAS oncogene family
DONSON	downstream neighbor of SON					Kif3c	kinesin family member 3C
DZIP1	DAZ interacting protein 1					Tab1	TGF-beta activated kinase 1/MAP3K7 binding protein 1
FOXN1	forkhead box N1					Ctsb	cathepsin B
GOSR1	golgi SNAP receptor complex member 1					Osbp	oxysterol binding protein
HNRNPA2B1	heterogeneous nuclear ribonucleoprotein A2/B1					Gid4	GID complex subunit 4, VID24 homolog
HNRNPA3	heterogeneous nuclear ribonucleoprotein A3					Naaladl2	N-acetylated alpha-linked acidic dipeptidase-like 2
INA	internexin neuronal intermediate filament protein, alpha					Nufip1	nuclear fragile X mental retardation protein interacting protein 1
ING5	inhibitor of growth family, member 5					Fbn2	fibrillin 2
KCTD2	potassium channel tetramerisation domain containing 2					Prm2	protamine 2
KLF4	Kruppel-like factor 4 (gut)					Ctla4	cytotoxic T-lymphocyte-associated protein 4
MLL3	myeloid/lymphoid or mixed-lineage leukemia 3					Wscd2	WSC domain containing 2
MLLT3	myeloid/lymphoid or mixed-lineage leukemia (trithorax homolog, Drosophila); translocated to, 3					Zfp995	zinc finger protein 995
MYO1C	myosin IC					Cobl	cordon-bleu WH2 repeat
NCOA1	nuclear receptor coactivator 1					Wdr83	WD repeat domain containing 83
NEO1	neogenin homolog 1 (chicken)					Pex3	peroxisomal biogenesis factor 3
OGT	O-linked N-acetylglucosamine (GlcNAc) transferase (UDP-N-acetylglucosamine:polypeptide-N-acetylglucosaminyl transferase)					Ivns1abp	influenza virus NS1A binding protein
OSBPL11	oxysterol binding protein-like 11					Nexmif	neurite extension and migration factor
PHF15	PHD finger protein 15					Saal1	serum amyloid A-like 1
PNMAL1	PNMA-like 1					Prdx6b	peroxiredoxin 6B
POLD3	polymerase (DNA-directed), delta 3, accessory subunit					Rbm31y	RNA binding motif 31, Y-linked
POLR3F	polymerase (RNA) III (DNA directed) polypeptide F, 39 kDa					Gm21379	predicted gene, 21379
PRELP	proline/arginine-rich end leucine-rich repeat protein					Axl	AXL receptor tyrosine kinase
RBM3	RNA binding motif (RNP1, RRM) protein 3					Ncapg	non-SMC condensin I complex, subunit G
RNF183	ring finger protein 183					D430041D05Rik	RIKEN cDNA D430041D05 gene
RTN4RL1	reticulon 4 receptor-like 1					Jade3	jade family PHD finger 3
SCNN1A	sodium channel, nonvoltage-gated 1 alpha					Nsd3	nuclear receptor binding SET domain protein 3
SHB	Src homology 2 domain containing adaptor protein B					Zfp128	zinc finger protein 128
SLC12A2	solute carrier family 12 (sodium/potassium/chloride transporters), member 2					Col24a1	collagen, type XXIV, alpha 1
SNN	stannin					Maco1	macoilin 1
SRXN1	sulfiredoxin 1 homolog (S. cerevisiae)					Abr	active BCR-related gene
SSR1	signal sequence receptor, alpha (translocon-associated protein alpha)					2610002M06Rik	RIKEN cDNA 2610002M06 gene
TMEM123	transmembrane protein 123					Ube3a	ubiquitin protein ligase E3A
UBA5	ubiquitin-like modifier activating enzyme 5					Slc35f4	solute carrier family 35, member F4
UBE3A	ubiquitin protein ligase E3A (human papilloma virus E6-associated protein, Angelman syndrome)					Esr1	estrogen receptor 1 (alpha)
VTI1A	vesicle transport through interaction with t-SNAREs homolog 1A (yeast)					Ddx6	DEAD (Asp-Glu-Ala-Asp) box polypeptide 6
ZNF238	zinc finger protein 238					Cdh11	cadherin 11
ZNF322A	zinc finger protein 322A					Stard3nl	STARD3 N-terminal like
						Rpp25	ribonuclease P/MRP 25 subunit
						Rspry1	ring finger and SPRY domain containing 1
						Prdm1	PR domain containing 1, with ZNF domain
						Il27ra	interleukin 27 receptor, alpha
						Rbmx	RNA binding motif protein, X chromosome
						Ncoa1	nuclear receptor coactivator 1
						Hecw1	HECT, C2 and WW domain containing E3 ubiquitin protein ligase 1
						Klhl12	kelch-like 12
						Tardbp	TAR DNA binding protein
						Fgf1	fibroblast growth factor 1
						Slc22a3	solute carrier family 22 (organic cation transporter), member 3
						Fbln2	fibulin 2
						Plekhm3	pleckstrin homology domain containing, family M, member 3
						Fzd3	frizzled class receptor 3
						Unc13b	unc-13 homolog B
						Ppp1r15b	protein phosphatase 1, regulatory subunit 15B
						Tbrg4	transforming growth factor beta regulated gene 4
						Cd79b	CD79B antigen
						Sumo2	small ubiquitin-like modifier 2
						Tulp4	tubby like protein 4
						Hsdl1	hydroxysteroid dehydrogenase like 1
						Gm4984	predicted pseudogene 4984
						Adamts15	a disintegrin-like and metallopeptidase (reprolysin type) with thrombospondin type 1 motif, 15
						Erg	ETS transcription factor
						Ccdc60	coiled-coil domain containing 60
						Sox15	SRY (sex determining region Y)-box 15
						Cdkn1b	cyclin-dependent kinase inhibitor 1B
						Blcap	bladder cancer associated protein
						Pdk1	pyruvate dehydrogenase kinase, isoenzyme 1
						Gabra5	gamma-aminobutyric acid (GABA) A receptor, subunit alpha 5
						Golt1b	golgi transport 1B
						Specc1	sperm antigen with calponin homology and coiled-coil domains 1
						Wfdc13	WAP four-disulfide core domain 13
						Hipk1	homeodomain interacting protein kinase 1
						Cth	cystathionase (cystathionine gamma-lyase)
						Donson	downstream neighbor of SON
						Vxn	vexin
						Mpp3	membrane protein, palmitoylated 3 (MAGUK p55 subfamily member 3)
						Snx22	sorting nexin 22
						Foxn3	forkhead box N3
						Timp3	tissue inhibitor of metalloproteinase 3
						Tada2b	transcriptional adaptor 2B
						Larp4	La ribonucleoprotein domain family, member 4
						Cnot4	CCR4-NOT transcription complex, subunit 4
						Mlph	melanophilin
						Azgp1	alpha-2-glycoprotein 1, zinc
						Frmpd4	FERM and PDZ domain containing 4
						Psmf1	proteasome (prosome, macropain) inhibitor subunit 1
						Krt222	keratin 222
						Eml5	echinoderm microtubule associated protein like 5
						Gatc	glutamyl-tRNA(Gln) amidotransferase, subunit C
						Chd3	chromodomain helicase DNA binding protein 3
						Zfp85	zinc finger protein 85
						Slc25a25	solute carrier family 25 (mitochondrial carrier, phosphate carrier), member 25
						Palm2	paralemmin 2
						Trim71	tripartite motif-containing 71
						Ankrd28	ankyrin repeat domain 28
						Cldn6	claudin 6
						Phactr3	phosphatase and actin regulator 3
						Fam210a	family with sequence similarity 210, member A
						Epb41l4a	erythrocyte membrane protein band 4.1 like 4a
						Ago3	argonaute RISC catalytic subunit 3
						Zfp850	zinc finger protein 850
						4931406B18Rik	RIKEN cDNA 4931406B18 gene
						Lrrn2	leucine rich repeat protein 2, neuronal
						Hgfac	hepatocyte growth factor activator
						Neo1	neogenin
						Ptprj	protein tyrosine phosphatase, receptor type, J
						Crb2	crumbs family member 2
						Ostn	osteocrin
						Klk4	kallikrein related-peptidase 4 (prostase, enamel matrix, prostate)
						Tmub2	transmembrane and ubiquitin-like domain containing 2
						Slc38a9	solute carrier family 38, member 9
						Sertad2	SERTA domain containing 2
						Dusp11	dual specificity phosphatase 11 (RNA/RNP complex 1-interacting)
						Xkr4	X-linked Kx blood group related 4
						Mreg	melanoregulin
						Zfp384	zinc finger protein 384
						Zfp950	zinc finger protein 950
						Drp2	dystrophin related protein 2
						D5Ertd579e	DNA segment, Chr 5, ERATO Doi 579, expressed
						Tmem72	transmembrane protein 72
						Rtp1	receptor transporter protein 1
						Bmpr1a	bone morphogenetic protein receptor, type 1A
						Kirrel3	kirre like nephrin family adhesion molecule 3
						Ccdc68	coiled-coil domain containing 68
						Amer1	APC membrane recruitment 1
						Atxn7l3	ataxin 7-like 3
						Robo2	roundabout guidance receptor 2
						Gna11	guanine nucleotide binding protein, alpha 11
						Tanc2	tetratricopeptide repeat, ankyrin repeat and coiled-coil containing 2
						Cdc42se2	CDC42 small effector 2
						Zfp940	zinc finger protein 940
						Abce1	ATP-binding cassette, sub-family E (OABP), member 1
						Edem1	ER degradation enhancer, mannosidase alpha-like 1
						Rnf152	ring finger protein 152
						Thap11	THAP domain containing 11
						Vat1l	vesicle amine transport protein 1 like
						Chrna2	cholinergic receptor, nicotinic, alpha polypeptide 2 (neuronal)
						Gab2	growth factor receptor bound protein 2-associated protein 2
						Pax6	paired box 6
						Fbxl17	F-box and leucine-rich repeat protein 17
						Rapgef2	Rap guanine nucleotide exchange factor (GEF) 2
						Phc3	polyhomeotic 3
						Sema3c	sema domain, immunoglobulin domain (Ig), short basic domain, secreted, (semaphorin) 3C
						Naa11	N(alpha)-acetyltransferase 11, NatA catalytic subunit
						Strn3	striatin, calmodulin binding protein 3
						Phb	prohibitin
						Pafah2	platelet-activating factor acetylhydrolase 2
						Tsku	tsukushi, small leucine rich proteoglycan
						Kcnc2	potassium voltage gated channel, Shaw-related subfamily, member 2
						1700074P13Rik	RIKEN cDNA 1700074P13 gene
						Phf20l1	PHD finger protein 20-like 1
						Osm	oncostatin M
						Ldb2	LIM domain binding 2
						Zfp493	zinc finger protein 493
						Sox7	SRY (sex determining region Y)-box 7
						Zcchc14	zinc finger, CCHC domain containing 14
						Gm20815	predicted gene, 20815
						Cxcl12	chemokine (C-X-C motif) ligand 12
						Rgr	retinal G protein coupled receptor
						Derl2	Der1-like domain family, member 2
						Cnksr3	Cnksr family member 3
						Dclre1c	DNA cross-link repair 1C
						Ppp1r3c	protein phosphatase 1, regulatory subunit 3C
						Etf1	eukaryotic translation termination factor 1
						Efna5	ephrin A5
						Mras	muscle and microspikes RAS
						Chsy3	chondroitin sulfate synthase 3
						Cutal	cutA divalent cation tolerance homolog-like
						Slc48a1	solute carrier family 48 (heme transporter), member 1
						Copa	coatomer protein complex subunit alpha
						Uba1	ubiquitin-like modifier activating enzyme 1
						Tmem41b	transmembrane protein 41B
						Amot	angiomotin
						P2ry12	purinergic receptor P2Y, G-protein coupled 12
						Satb1	special AT-rich sequence binding protein 1
						Hes2	hes family bHLH transcription factor 2
						Cpm	carboxypeptidase M
						Sirt1	sirtuin 1
						Stard7	START domain containing 7
						Ppp1r10	protein phosphatase 1, regulatory subunit 10
						Uspl1	ubiquitin specific peptidase like 1
						Map3k7	mitogen-activated protein kinase kinase kinase 7
						Pomk	protein-O-mannose kinase
						Pogz	pogo transposable element with ZNF domain
						Rag1	recombination activating gene 1
						Ets1	E26 avian leukemia oncogene 1, 5' domain
						Rcbtb2	regulator of chromosome condensation (RCC1) and BTB (POZ) domain containing protein 2
						Wasf3	WAS protein family, member 3
						Slc5a5	solute carrier family 5 (sodium iodide symporter), member 5
						Celsr1	cadherin, EGF LAG seven-pass G-type receptor 1
						Dpp10	dipeptidylpeptidase 10
						Chdh	choline dehydrogenase
						Syne1	spectrin repeat containing, nuclear envelope 1
						Ergic2	ERGIC and golgi 2
						D830031N03Rik	RIKEN cDNA D830031N03 gene
						Slc39a14	solute carrier family 39 (zinc transporter), member 14
						Abat	4-aminobutyrate aminotransferase
						Ubxn7	UBX domain protein 7
						Rnf185	ring finger protein 185
						Ppp4r3b	protein phosphatase 4 regulatory subunit 3B
						Plxdc2	plexin domain containing 2
						Strbp	spermatid perinuclear RNA binding protein
						Fam222a	family with sequence similarity 222, member A
						Gm2a	GM2 ganglioside activator protein
						Bloc1s5	biogenesis of lysosomal organelles complex-1, subunit 5, muted
						Akt3	thymoma viral proto-oncogene 3
						Tmem115	transmembrane protein 115
						Atf6	activating transcription factor 6
						Flrt2	fibronectin leucine rich transmembrane protein 2
						Star	steroidogenic acute regulatory protein
						Gm10778	predicted gene 10778
						BC053393	cDNA sequence BC053393
						Bbip1	BBSome interacting protein 1
						Cep19	centrosomal protein 19
						Slc24a2	solute carrier family 24 (sodium/potassium/calcium exchanger), member 2
						Nr1i2	nuclear receptor subfamily 1, group I, member 2
						Prokr2	prokineticin receptor 2
						Kcnmb1	potassium large conductance calcium-activated channel, subfamily M, beta member 1
						Fanci	Fanconi anemia, complementation group I
						Irf9	interferon regulatory factor 9
						Slc8a1	solute carrier family 8 (sodium/calcium exchanger), member 1
						Ramp1	receptor (calcitonin) activity modifying protein 1
						Bnc1	basonuclin 1
						Satb2	special AT-rich sequence binding protein 2
						Lef1	lymphoid enhancer binding factor 1
						Ifi213	interferon activated gene 213
						Gcnt4	glucosaminyl (N-acetyl) transferase 4, core 2 (beta-1,6-N-acetylglucosaminyltransferase)
						Emd	emerin
						Zfp871	zinc finger protein 871
						Arhgef33	Rho guanine nucleotide exchange factor (GEF) 33
						Klf4	Kruppel-like factor 4 (gut)
						Tcea1	transcription elongation factor A (SII) 1
						Crybg1	crystallin beta-gamma domain containing 1
						Tmem167	transmembrane protein 167
						Ccdc34	coiled-coil domain containing 34
						Clic5	chloride intracellular channel 5
						Ap2b1	adaptor-related protein complex 2, beta 1 subunit
						Tnrc6b	trinucleotide repeat containing 6b
						Cdk7	cyclin-dependent kinase 7
						Cygb	cytoglobin
						Rasl12	RAS-like, family 12
						Dgkk	diacylglycerol kinase kappa
						Lsp1	lymphocyte specific 1
						Stk4	serine/threonine kinase 4
						Bche	butyrylcholinesterase
						Rab40b	Rab40B, member RAS oncogene family
						Dstyk	dual serine/threonine and tyrosine protein kinase
						Vipr2	vasoactive intestinal peptide receptor 2
						Gnb1l	guanine nucleotide binding protein (G protein), beta polypeptide 1-like
						Bahd1	bromo adjacent homology domain containing 1
						Ugcg	UDP-glucose ceramide glucosyltransferase
						Syt9	synaptotagmin IX
						Cacna1b	calcium channel, voltage-dependent, N type, alpha 1B subunit
						Fgf16	fibroblast growth factor 16
						Trpv6	transient receptor potential cation channel, subfamily V, member 6
						Amy2a2	amylase 2a2
						Amy2a3	amylase 2a3
						Amy2a4	amylase 2a4
						Pira1	paired-Ig-like receptor A1
						Pira2	paired-Ig-like receptor A2
						Kcnh8	potassium voltage-gated channel, subfamily H (eag-related), member 8
						Sik3	SIK family kinase 3
						Cdc23	CDC23 cell division cycle 23
						Dcaf12	DDB1 and CUL4 associated factor 12
						Rnf169	ring finger protein 169
						Slc6a8	solute carrier family 6 (neurotransmitter transporter, creatine), member 8
						C130026I21Rik	RIKEN cDNA C130026I21 gene
						4932438H23Rik	RIKEN cDNA 4932438H23 gene
						Tmem164	transmembrane protein 164
						Mllt3	myeloid/lymphoid or mixed-lineage leukemia; translocated to, 3
						Antxr1	anthrax toxin receptor 1
						Prkab2	protein kinase, AMP-activated, beta 2 non-catalytic subunit
						Eps15l1	epidermal growth factor receptor pathway substrate 15-like 1
						Jade2	jade family PHD finger 2
						Crybg3	beta-gamma crystallin domain containing 3
						Pcp4l1	Purkinje cell protein 4-like 1
						Wdyhv1	WDYHV motif containing 1
						Fgfr2	fibroblast growth factor receptor 2
						Zkscan1	zinc finger with KRAB and SCAN domains 1
						Sar1a	secretion associated Ras related GTPase 1A
						Coch	cochlin
						Rufy2	RUN and FYVE domain-containing 2
						Eaf1	ELL associated factor 1
						B9d1	B9 protein domain 1
						Adamtsl3	ADAMTS-like 3
						Tpm2	tropomyosin 2, beta
						Ubtd2	ubiquitin domain containing 2
						Ttc14	tetratricopeptide repeat domain 14
						Spryd7	SPRY domain containing 7
						Pan3	PAN3 poly(A) specific ribonuclease subunit
						Qsox2	quiescin Q6 sulfhydryl oxidase 2
						Rbmxl1	RNA binding motif protein, X-linked like-1
						Pld1	phospholipase D1
						Galnt12	polypeptide N-acetylgalactosaminyltransferase 12
						Them4	thioesterase superfamily member 4
						2310002L09Rik	RIKEN cDNA 2310002L09 gene
						Sumf1	sulfatase modifying factor 1
						Srl	sarcalumenin
						Rhou	ras homolog family member U
						Scarb1	scavenger receptor class B, member 1
						Btbd11	BTB (POZ) domain containing 11
						Has3	hyaluronan synthase 3
						Oscar	osteoclast associated receptor
						Ssu2	ssu-2 homolog (C. elegans)
						Adam18	a disintegrin and metallopeptidase domain 18
						Colec12	collectin sub-family member 12
						Nlgn2	neuroligin 2
						Arhgef26	Rho guanine nucleotide exchange factor (GEF) 26
						Dach2	dachshund family transcription factor 2
						Esm1	endothelial cell-specific molecule 1
						Kcnc1	potassium voltage gated channel, Shaw-related subfamily, member 1
						Xpo6	exportin 6
						Gdpd5	glycerophosphodiester phosphodiesterase domain containing 5
						Fgfr1op	Fgfr1 oncogene partner
						Cecr2	CECR2, histone acetyl-lysine reader
						Gad1	glutamate decarboxylase 1
						Slc7a2	solute carrier family 7 (cationic amino acid transporter, y+ system), member 2
						Zscan29	zinc finger SCAN domains 29
						Dlx3	distal-less homeobox 3
						Taf13	TATA-box binding protein associated factor 13
						R3hdm1	R3H domain containing 1
						Myoz3	myozenin 3
						Zfp180	zinc finger protein 180
						Deup1	deuterosome assembly protein 1
						Srms	src-related kinase lacking C-terminal regulatory tyrosine and N-terminal myristylation sites
						Dgkg	diacylglycerol kinase, gamma
						Kansl2	KAT8 regulatory NSL complex subunit 2
						Fam168b	family with sequence similarity 168, member B
						Prrx1	paired related homeobox 1
						Lyrm4	LYR motif containing 4
						Oaf	out at first homolog
						Cidec	cell death-inducing DFFA-like effector c
						Tmem201	transmembrane protein 201
						Mob3c	MOB kinase activator 3C
						Hmgcll1	3-hydroxymethyl-3-methylglutaryl-Coenzyme A lyase-like 1
						Zfp758	zinc finger protein 758
						Kmt5b	lysine methyltransferase 5B
						Gpr63	G protein-coupled receptor 63
						Nkx6-3	NK6 homeobox 3
						Zfp444	zinc finger protein 444
						Tpx2	TPX2, microtubule-associated
						Vav1	vav 1 oncogene
						Ptgs2	prostaglandin-endoperoxide synthase 2
						Gabra4	gamma-aminobutyric acid (GABA) A receptor, subunit alpha 4
						Sox11	SRY (sex determining region Y)-box 11
						Man2a1	mannosidase 2, alpha 1
						Epb41l1	erythrocyte membrane protein band 4.1 like 1
						Synj2	synaptojanin 2
						Slc7a6os	solute carrier family 7, member 6 opposite strand
						Cxxc4	CXXC finger 4
