# Supplementary material for: Identification of novel microRNAs in the embryonic mouse brain using deep sequencing
Source: Mol Cell Biochem. 2023 Apr 15;479(2):297–311. doi: 10.1007/s11010-023-04730-2 (PMC10890980; doi:10.1007/s11010-023-04730-2)
Supplement: Supplementary file 4 — Target gene prediction. Supplementary file4 (XLSX 71 KB) [file 11010_2023_4730_MOESM4_ESM.xlsx]

## Sheet: Novel_17
source	term_name	term_id	adjusted_p_value	negative_log10_of_adjusted_p_value	term_size	query_size	intersection_size	effective_domain_size	intersections
GO:BP	nervous system development	GO:0007399	2.28453e-06	5.6412	2508	70	25	27350	NR2F2,TGFBR2,ORMDL1,CDK6,CBLN2,ARHGEF15,MYT1L,LMTK2,NRP1,FBXW11,B3GNT5,ATXN1,COBL,ABR,UBE3A,DDX6,NCOA1,NEO1,CRB2,TANC2,RAPGEF2,ABAT,KLF4,CECR2,SOX11
GO:BP	system development	GO:0048731	5.65416e-06	5.24763	4543	70	33	27350	NR2F2,TGFBR2,ORMDL1,CDK6,MEX3C,CBLN2,ARHGEF15,MYT1L,LMTK2,NRP1,FOXO1,FBXW11,B3GNT5,OGT,ATXN1,RAPGEF3,FBN2,COBL,ABR,UBE3A,DDX6,NCOA1,CNOT4,NEO1,CRB2,TANC2,RAPGEF2,ABAT,KLF4,MLLT3,CECR2,SOX11,SLC7A6OS
GO:BP	developmental process	GO:0032502	1.72472e-05	4.76328	6790	70	40	27350	RAD18,NR2F2,TGFBR2,ORMDL1,MGA,CDK6,MEX3C,CBLN2,ARHGEF15,MYT1L,LMTK2,CFL2,NRP1,FOXO1,FBXW11,B3GNT5,OGT,ATXN1,RAPGEF3,CTSB,FBN2,COBL,ABR,UBE3A,DDX6,NCOA1,CNOT4,NEO1,CRB2,MREG,TANC2,RAPGEF2,STARD7,ABAT,NR1I2,KLF4,MLLT3,CECR2,SOX11,SLC7A6OS
GO:BP	regulation of biological quality	GO:0065008	9.95189e-05	4.00209	4003	70	29	27350	NR2F2,ORMDL1,CDK6,MEX3C,CBLN2,ARHGEF15,SLC12A6,CFL2,NRP1,FOXO1,FBXW11,OGT,ATXN1,RAPGEF3,CTSB,ABR,UBE3A,NCOA1,NEO1,CRB2,TANC2,RAPGEF2,COPA,STARD7,ABAT,KLF4,TNRC6B,SYT9,SOX11
GO:BP	multicellular organism development	GO:0007275	0.000102315	3.99006	5088	70	33	27350	NR2F2,TGFBR2,ORMDL1,CDK6,MEX3C,CBLN2,ARHGEF15,MYT1L,LMTK2,NRP1,FOXO1,FBXW11,B3GNT5,OGT,ATXN1,RAPGEF3,FBN2,COBL,ABR,UBE3A,DDX6,NCOA1,CNOT4,NEO1,CRB2,TANC2,RAPGEF2,ABAT,KLF4,MLLT3,CECR2,SOX11,SLC7A6OS
GO:BP	positive regulation of cellular process	GO:0048522	0.000139492	3.85545	6028	70	36	27350	NFYC,RAD18,NR2F2,TGFBR2,MGA,CCDC117,CDK6,CBLN2,ARHGEF15,MYT1L,LMTK2,CFL2,NRP1,FOXO1,CHST2,FBXW11,IGBP1,OGT,ATXN1,RAPGEF3,CDC27,FBN2,COBL,UBE3A,NCOA1,SUMO2,NEO1,CRB2,RAPGEF2,ABAT,NR1I2,KLF4,TNRC6B,SYT9,MLLT3,SOX11
GO:BP	animal organ development	GO:0048513	0.000153801	3.81304	3824	70	28	27350	NR2F2,TGFBR2,CDK6,MEX3C,ARHGEF15,CFL2,NRP1,FOXO1,FBXW11,B3GNT5,OGT,ATXN1,CTSB,FBN2,COBL,ABR,UBE3A,NCOA1,CNOT4,CRB2,RAPGEF2,STARD7,ABAT,KLF4,MLLT3,CECR2,SOX11,SLC7A6OS
GO:BP	cell differentiation	GO:0030154	0.00018544	3.7318	4652	70	31	27350	NR2F2,TGFBR2,MGA,CDK6,MEX3C,MYT1L,LMTK2,CFL2,NRP1,FOXO1,FBXW11,ATXN1,RAPGEF3,CTSB,FBN2,COBL,UBE3A,DDX6,NCOA1,CNOT4,NEO1,CRB2,MREG,TANC2,RAPGEF2,NR1I2,KLF4,MLLT3,CECR2,SOX11,SLC7A6OS
GO:BP	cellular developmental process	GO:0048869	0.000217784	3.66197	4684	70	31	27350	NR2F2,TGFBR2,MGA,CDK6,MEX3C,MYT1L,LMTK2,CFL2,NRP1,FOXO1,FBXW11,ATXN1,RAPGEF3,CTSB,FBN2,COBL,UBE3A,DDX6,NCOA1,CNOT4,NEO1,CRB2,MREG,TANC2,RAPGEF2,NR1I2,KLF4,MLLT3,CECR2,SOX11,SLC7A6OS
GO:BP	anatomical structure development	GO:0048856	0.000255749	3.59219	6166	70	36	27350	NR2F2,TGFBR2,ORMDL1,CDK6,MEX3C,CBLN2,ARHGEF15,MYT1L,LMTK2,CFL2,NRP1,FOXO1,FBXW11,B3GNT5,OGT,ATXN1,RAPGEF3,CTSB,FBN2,COBL,ABR,UBE3A,DDX6,NCOA1,CNOT4,NEO1,CRB2,TANC2,RAPGEF2,STARD7,ABAT,KLF4,MLLT3,CECR2,SOX11,SLC7A6OS
GO:BP	regulation of developmental process	GO:0050793	0.000296816	3.52751	2724	70	23	27350	TGFBR2,CDK6,MEX3C,CBLN2,ARHGEF15,NRP1,FOXO1,OGT,ATXN1,RAPGEF3,FBN2,COBL,ABR,UBE3A,DDX6,NCOA1,CNOT4,CRB2,TANC2,RAPGEF2,KLF4,MLLT3,SOX11
GO:MF	protein binding	GO:0005515	0.000359598	3.44418	10491	71	50	25299	NFYC,CHM,RAD18,NR2F2,TGFBR2,HNRNPUL2,MGA,CDK6,METAP2,CBLN2,DPYD,MYT1L,BACH2,LMTK2,SLC12A6,SORCS1,CFL2,DCLRE1B,ZC3H7B,NRP1,FOXO1,FBXW11,IGBP1,OGT,ATXN1,RAPGEF3,CDC27,CTSB,FBN2,COBL,UBE3A,DDX6,NCOA1,SUMO2,NEO1,CRB2,TMUB2,MREG,TANC2,RAPGEF2,PPP1R3C,COPA,ABAT,NR1I2,KLF4,SYT9,CDC23,MLLT3,RUFY2,CECR2
GO:BP	regulation of cellular process	GO:0050794	0.000388405	3.41072	12348	70	53	27350	NFYC,CHM,RAD18,NR2F2,TGFBR2,ORMDL1,MGA,CCDC117,CDK6,MEX3C,CBLN2,ARHGEF15,MYT1L,BACH2,LMTK2,CFL2,NRP1,FOXO1,CHST2,FBXW11,IGBP1,OGT,ATXN1,PRRX2,RAPGEF3,CDC27,CTSB,FBN2,COBL,ABR,UBE3A,DDX6,NCOA1,SUMO2,DONSON,CNOT4,NEO1,CRB2,TANC2,RAPGEF2,PPP1R3C,ETF1,COPA,ABAT,NR1I2,KLF4,TNRC6B,CYGB,SYT9,CDC23,MLLT3,SLC7A2,SOX11
GO:BP	biological regulation	GO:0065007	0.000396202	3.40208	14096	70	57	27350	NFYC,CHM,RAD18,NR2F2,TGFBR2,PLEKHG4,ORMDL1,MGA,CCDC117,CDK6,MEX3C,CBLN2,ARHGEF15,MYT1L,BACH2,LMTK2,SLC12A6,CFL2,ZC3H7B,NRP1,FOXO1,CHST2,FBXW11,IGBP1,OGT,ATXN1,PRRX2,RAPGEF3,CDC27,CTSB,FBN2,COBL,ABR,UBE3A,DDX6,NCOA1,SUMO2,DONSON,CNOT4,NEO1,CRB2,TANC2,RAPGEF2,PPP1R3C,ETF1,COPA,STARD7,ABAT,NR1I2,KLF4,TNRC6B,CYGB,SYT9,CDC23,MLLT3,SLC7A2,SOX11
GO:BP	negative regulation of biosynthetic process	GO:0009890	0.000491972	3.30806	1730	70	18	27350	NR2F2,ORMDL1,CDK6,MYT1L,BACH2,FOXO1,FBXW11,IGBP1,OGT,ATXN1,RAPGEF3,DDX6,RAPGEF2,NR1I2,KLF4,TNRC6B,CYGB,SOX11
GO:BP	positive regulation of biological process	GO:0048518	0.000688481	3.16211	6714	70	37	27350	NFYC,RAD18,NR2F2,TGFBR2,MGA,CCDC117,CDK6,CBLN2,ARHGEF15,MYT1L,LMTK2,CFL2,NRP1,FOXO1,CHST2,FBXW11,IGBP1,OGT,ATXN1,RAPGEF3,CDC27,FBN2,COBL,ABR,UBE3A,NCOA1,SUMO2,NEO1,CRB2,RAPGEF2,ABAT,NR1I2,KLF4,TNRC6B,SYT9,MLLT3,SOX11
GO:BP	positive regulation of cellular metabolic process	GO:0031325	0.00128823	2.89001	3198	70	24	27350	NFYC,NR2F2,TGFBR2,MGA,CCDC117,MYT1L,LMTK2,NRP1,FOXO1,FBXW11,IGBP1,OGT,ATXN1,RAPGEF3,UBE3A,NCOA1,SUMO2,RAPGEF2,ABAT,NR1I2,KLF4,TNRC6B,MLLT3,SOX11
GO:BP	regulation of cellular metabolic process	GO:0031323	0.00162925	2.78801	5698	70	33	27350	NFYC,RAD18,NR2F2,TGFBR2,ORMDL1,MGA,CCDC117,CDK6,MYT1L,BACH2,LMTK2,NRP1,FOXO1,FBXW11,IGBP1,OGT,ATXN1,PRRX2,RAPGEF3,UBE3A,DDX6,NCOA1,SUMO2,DONSON,RAPGEF2,PPP1R3C,ETF1,ABAT,NR1I2,KLF4,TNRC6B,MLLT3,SOX11
GO:BP	regulation of primary metabolic process	GO:0080090	0.00168277	2.77397	6007	70	34	27350	NFYC,RAD18,NR2F2,TGFBR2,ORMDL1,MGA,CCDC117,CDK6,MYT1L,BACH2,NRP1,FOXO1,FBXW11,IGBP1,OGT,ATXN1,PRRX2,RAPGEF3,CTSB,UBE3A,DDX6,NCOA1,SUMO2,DONSON,CRB2,RAPGEF2,PPP1R3C,ETF1,ABAT,NR1I2,KLF4,TNRC6B,MLLT3,SOX11
GO:BP	positive regulation of RNA metabolic process	GO:0051254	0.00182495	2.73875	1892	70	18	27350	NFYC,NR2F2,MGA,MYT1L,FOXO1,FBXW11,IGBP1,OGT,ATXN1,RAPGEF3,UBE3A,NCOA1,SUMO2,NR1I2,KLF4,TNRC6B,MLLT3,SOX11
GO:BP	positive regulation of transcription by RNA polymerase II	GO:0045944	0.00183679	2.73594	1309	70	15	27350	NFYC,NR2F2,MGA,MYT1L,FOXO1,IGBP1,OGT,ATXN1,RAPGEF3,UBE3A,NCOA1,SUMO2,NR1I2,KLF4,SOX11
GO:BP	positive regulation of nucleobase-containing compound metabolic process	GO:0045935	0.00188568	2.72453	2107	70	19	27350	NFYC,NR2F2,MGA,CCDC117,MYT1L,FOXO1,FBXW11,IGBP1,OGT,ATXN1,RAPGEF3,UBE3A,NCOA1,SUMO2,NR1I2,KLF4,TNRC6B,MLLT3,SOX11
GO:BP	anatomical structure morphogenesis	GO:0009653	0.00202755	2.69303	2794	70	22	27350	NR2F2,TGFBR2,ARHGEF15,LMTK2,CFL2,NRP1,FOXO1,FBXW11,RAPGEF3,FBN2,COBL,ABR,UBE3A,NCOA1,NEO1,CRB2,TANC2,RAPGEF2,KLF4,MLLT3,CECR2,SOX11
GO:BP	regulation of biological process	GO:0050789	0.00252076	2.59847	13379	70	54	27350	NFYC,CHM,RAD18,NR2F2,TGFBR2,ORMDL1,MGA,CCDC117,CDK6,MEX3C,CBLN2,ARHGEF15,MYT1L,BACH2,LMTK2,CFL2,ZC3H7B,NRP1,FOXO1,CHST2,FBXW11,IGBP1,OGT,ATXN1,PRRX2,RAPGEF3,CDC27,CTSB,FBN2,COBL,ABR,UBE3A,DDX6,NCOA1,SUMO2,DONSON,CNOT4,NEO1,CRB2,TANC2,RAPGEF2,PPP1R3C,ETF1,COPA,ABAT,NR1I2,KLF4,TNRC6B,CYGB,SYT9,CDC23,MLLT3,SLC7A2,SOX11
GO:BP	regulation of nitrogen compound metabolic process	GO:0051171	0.00279187	2.55411	5829	70	33	27350	NFYC,RAD18,NR2F2,TGFBR2,ORMDL1,MGA,CCDC117,CDK6,MYT1L,BACH2,NRP1,FOXO1,FBXW11,IGBP1,OGT,ATXN1,PRRX2,RAPGEF3,CTSB,UBE3A,DDX6,NCOA1,SUMO2,DONSON,CRB2,RAPGEF2,ETF1,ABAT,NR1I2,KLF4,TNRC6B,MLLT3,SOX11
GO:BP	positive regulation of nucleic acid-templated transcription	GO:1903508	0.0028324	2.54784	1744	70	17	27350	NFYC,NR2F2,MGA,MYT1L,FOXO1,FBXW11,IGBP1,OGT,ATXN1,RAPGEF3,UBE3A,NCOA1,SUMO2,NR1I2,KLF4,MLLT3,SOX11
GO:BP	positive regulation of DNA-templated transcription	GO:0045893	0.0028324	2.54784	1744	70	17	27350	NFYC,NR2F2,MGA,MYT1L,FOXO1,FBXW11,IGBP1,OGT,ATXN1,RAPGEF3,UBE3A,NCOA1,SUMO2,NR1I2,KLF4,MLLT3,SOX11
GO:BP	positive regulation of RNA biosynthetic process	GO:1902680	0.00296902	2.52739	1750	70	17	27350	NFYC,NR2F2,MGA,MYT1L,FOXO1,FBXW11,IGBP1,OGT,ATXN1,RAPGEF3,UBE3A,NCOA1,SUMO2,NR1I2,KLF4,MLLT3,SOX11
GO:BP	protein metabolic process	GO:0019538	0.00309605	2.50919	5555	70	32	27350	NFYC,CHM,RAD18,NR2F2,TGFBR2,CDK6,MEX3C,METAP2,LMTK2,NRP1,FOXO1,FBXW11,B3GNT5,IGBP1,OGT,RAPGEF3,CDC27,CTSB,ABR,UBE3A,DDX6,NCOA1,SUMO2,CNOT4,CRB2,TMUB2,RAPGEF2,ETF1,KLF4,TNRC6B,CDC23,MLLT3
GO:BP	protein modification process	GO:0036211	0.00339929	2.46861	3629	70	25	27350	NFYC,CHM,RAD18,NR2F2,TGFBR2,CDK6,MEX3C,METAP2,LMTK2,NRP1,FBXW11,B3GNT5,IGBP1,OGT,RAPGEF3,CDC27,ABR,UBE3A,NCOA1,SUMO2,CNOT4,RAPGEF2,ETF1,CDC23,MLLT3
GO:BP	cellular response to growth factor stimulus	GO:0071363	0.00384637	2.41495	712	70	11	27350	TGFBR2,LMTK2,NRP1,OGT,FBN2,UBE3A,NEO1,CRB2,RAPGEF2,KLF4,SOX11
GO:BP	organonitrogen compound metabolic process	GO:1901564	0.00425703	2.37089	6554	70	35	27350	NFYC,CHM,RAD18,NR2F2,TGFBR2,ORMDL1,CDK6,MEX3C,METAP2,DPYD,LMTK2,NRP1,FOXO1,FBXW11,B3GNT5,IGBP1,OGT,RAPGEF3,CDC27,CTSB,ABR,UBE3A,DDX6,NCOA1,SUMO2,CNOT4,CRB2,TMUB2,RAPGEF2,ETF1,ABAT,KLF4,TNRC6B,CDC23,MLLT3
GO:BP	regulation of biosynthetic process	GO:0009889	0.00511904	2.29081	4245	70	27	27350	NFYC,NR2F2,ORMDL1,MGA,CDK6,MYT1L,BACH2,FOXO1,FBXW11,IGBP1,OGT,ATXN1,PRRX2,RAPGEF3,UBE3A,DDX6,NCOA1,SUMO2,RAPGEF2,PPP1R3C,ETF1,NR1I2,KLF4,TNRC6B,CYGB,MLLT3,SOX11
GO:BP	response to growth factor	GO:0070848	0.00564717	2.24817	741	70	11	27350	TGFBR2,LMTK2,NRP1,OGT,FBN2,UBE3A,NEO1,CRB2,RAPGEF2,KLF4,SOX11
GO:BP	neurogenesis	GO:0022008	0.00605281	2.21804	1844	70	17	27350	NR2F2,CDK6,MYT1L,LMTK2,NRP1,ATXN1,COBL,UBE3A,DDX6,NCOA1,NEO1,CRB2,TANC2,RAPGEF2,KLF4,CECR2,SOX11
GO:BP	positive regulation of nitrogen compound metabolic process	GO:0051173	0.00611008	2.21395	3232	70	23	27350	NFYC,NR2F2,TGFBR2,MGA,CCDC117,MYT1L,NRP1,FOXO1,FBXW11,IGBP1,OGT,ATXN1,RAPGEF3,UBE3A,NCOA1,SUMO2,RAPGEF2,ABAT,NR1I2,KLF4,TNRC6B,MLLT3,SOX11
GO:BP	negative regulation of developmental process	GO:0051093	0.00638684	2.19471	1079	70	13	27350	TGFBR2,CDK6,ARHGEF15,NRP1,FOXO1,OGT,RAPGEF3,ABR,UBE3A,DDX6,RAPGEF2,KLF4,SOX11
GO:BP	tissue development	GO:0009888	0.00642171	2.19235	2066	70	18	27350	NR2F2,TGFBR2,CDK6,MEX3C,CFL2,NRP1,FOXO1,RAPGEF3,CTSB,FBN2,COBL,NCOA1,CRB2,RAPGEF2,KLF4,MLLT3,CECR2,SOX11
GO:BP	regulation of metabolic process	GO:0019222	0.00786038	2.10456	7368	70	37	27350	NFYC,RAD18,NR2F2,TGFBR2,ORMDL1,MGA,CCDC117,CDK6,MYT1L,BACH2,LMTK2,ZC3H7B,NRP1,FOXO1,FBXW11,IGBP1,OGT,ATXN1,PRRX2,RAPGEF3,CTSB,UBE3A,DDX6,NCOA1,SUMO2,DONSON,CRB2,RAPGEF2,PPP1R3C,ETF1,ABAT,NR1I2,KLF4,TNRC6B,CYGB,MLLT3,SOX11
GO:BP	macromolecule modification	GO:0043412	0.00869051	2.06095	3819	70	25	27350	NFYC,CHM,RAD18,NR2F2,TGFBR2,CDK6,MEX3C,METAP2,LMTK2,NRP1,FBXW11,B3GNT5,IGBP1,OGT,RAPGEF3,CDC27,ABR,UBE3A,NCOA1,SUMO2,CNOT4,RAPGEF2,ETF1,CDC23,MLLT3
GO:BP	negative regulation of cellular biosynthetic process	GO:0031327	0.0087368	2.05865	1686	70	16	27350	NR2F2,ORMDL1,CDK6,MYT1L,BACH2,FOXO1,FBXW11,IGBP1,OGT,ATXN1,DDX6,RAPGEF2,NR1I2,KLF4,TNRC6B,SOX11
GO:BP	negative regulation of metabolic process	GO:0009892	0.00967677	2.01427	3578	70	24	27350	RAD18,NR2F2,ORMDL1,CDK6,MYT1L,BACH2,ZC3H7B,FOXO1,FBXW11,IGBP1,OGT,ATXN1,RAPGEF3,CTSB,DDX6,DONSON,CRB2,RAPGEF2,ETF1,NR1I2,KLF4,TNRC6B,CYGB,SOX11
GO:BP	regulation of cellular biosynthetic process	GO:0031326	0.0119635	1.92214	4158	70	26	27350	NFYC,NR2F2,ORMDL1,MGA,CDK6,MYT1L,BACH2,FOXO1,FBXW11,IGBP1,OGT,ATXN1,PRRX2,RAPGEF3,UBE3A,DDX6,NCOA1,SUMO2,RAPGEF2,PPP1R3C,ETF1,NR1I2,KLF4,TNRC6B,MLLT3,SOX11
GO:BP	negative regulation of cellular process	GO:0048523	0.0125469	1.90146	5016	70	29	27350	RAD18,NR2F2,TGFBR2,ORMDL1,CDK6,ARHGEF15,MYT1L,BACH2,NRP1,FOXO1,FBXW11,IGBP1,OGT,ATXN1,RAPGEF3,CTSB,FBN2,ABR,UBE3A,DDX6,DONSON,RAPGEF2,ABAT,NR1I2,KLF4,TNRC6B,CYGB,MLLT3,SOX11
GO:BP	positive regulation of macromolecule biosynthetic process	GO:0010557	0.0140822	1.85133	1964	70	17	27350	NFYC,NR2F2,MGA,MYT1L,FOXO1,FBXW11,IGBP1,OGT,ATXN1,RAPGEF3,UBE3A,NCOA1,SUMO2,NR1I2,KLF4,MLLT3,SOX11
GO:BP	biosynthetic process	GO:0009058	0.0155082	1.80944	5968	70	32	27350	NFYC,NR2F2,ORMDL1,MGA,CDK6,DPYD,MYT1L,BACH2,FAM126B,FOXO1,FBXW11,B3GNT5,IGBP1,OGT,ATXN1,PRRX2,RAPGEF3,UBE3A,DDX6,NCOA1,SUMO2,RAPGEF2,PPP1R3C,ETF1,ABAT,NR1I2,KLF4,TNRC6B,CYGB,MLLT3,SLC7A2,SOX11
GO:BP	cellular localization	GO:0051641	0.0161812	1.79099	3423	70	23	27350	CHM,BACH2,LMTK2,FAM126B,NRP1,FOXO1,FBXW11,OGT,ATXN1,RAPGEF3,FBN2,ABR,GOLT1B,MREG,TANC2,RAPGEF2,PPP1R3C,COPA,ABAT,SYT9,CDC23,SLC7A2,SLC7A6OS
GO:BP	cell development	GO:0048468	0.0173619	1.7604	2449	70	19	27350	TGFBR2,CDK6,MEX3C,MYT1L,LMTK2,CFL2,NRP1,FBXW11,ATXN1,RAPGEF3,COBL,UBE3A,NEO1,CRB2,TANC2,RAPGEF2,KLF4,CECR2,SOX11
GO:BP	regulation of macromolecule biosynthetic process	GO:0010556	0.0177322	1.75124	3973	70	25	27350	NFYC,NR2F2,ORMDL1,MGA,CDK6,MYT1L,BACH2,FOXO1,FBXW11,IGBP1,OGT,ATXN1,PRRX2,RAPGEF3,UBE3A,DDX6,NCOA1,SUMO2,PPP1R3C,ETF1,NR1I2,KLF4,TNRC6B,MLLT3,SOX11
GO:BP	positive regulation of metabolic process	GO:0009893	0.0179731	1.74538	3976	70	25	27350	NFYC,NR2F2,TGFBR2,MGA,CCDC117,CDK6,MYT1L,LMTK2,NRP1,FOXO1,FBXW11,IGBP1,OGT,ATXN1,RAPGEF3,UBE3A,NCOA1,SUMO2,RAPGEF2,ABAT,NR1I2,KLF4,TNRC6B,MLLT3,SOX11
GO:BP	negative regulation of biological process	GO:0048519	0.0203268	1.69193	6042	70	32	27350	RAD18,NR2F2,TGFBR2,ORMDL1,CDK6,ARHGEF15,MYT1L,BACH2,ZC3H7B,NRP1,FOXO1,FBXW11,IGBP1,OGT,ATXN1,RAPGEF3,CTSB,FBN2,ABR,UBE3A,DDX6,DONSON,CRB2,RAPGEF2,ETF1,ABAT,NR1I2,KLF4,TNRC6B,CYGB,MLLT3,SOX11
GO:BP	localization	GO:0051179	0.0206758	1.68454	5438	70	30	27350	CHM,TGFBR2,BACH2,LMTK2,SLC12A6,FAM126B,NRP1,FOXO1,FBXW11,OGT,ATXN1,RAPGEF3,FBN2,ABR,UBE3A,GOLT1B,MREG,TANC2,RAPGEF2,PPP1R3C,COPA,STARD7,ABAT,NR1I2,CYGB,SYT9,CDC23,SLC7A2,SOX11,SLC7A6OS
GO:BP	generation of neurons	GO:0048699	0.0222153	1.65335	1605	70	15	27350	NR2F2,MYT1L,LMTK2,NRP1,COBL,UBE3A,DDX6,NCOA1,NEO1,CRB2,TANC2,RAPGEF2,KLF4,CECR2,SOX11
GO:BP	cellular biosynthetic process	GO:0044249	0.0245104	1.61065	5786	70	31	27350	NFYC,NR2F2,ORMDL1,MGA,CDK6,DPYD,MYT1L,BACH2,FAM126B,FOXO1,FBXW11,B3GNT5,IGBP1,OGT,ATXN1,PRRX2,RAPGEF3,UBE3A,DDX6,NCOA1,SUMO2,RAPGEF2,PPP1R3C,ETF1,ABAT,NR1I2,KLF4,TNRC6B,MLLT3,SLC7A2,SOX11
GO:BP	regulation of transcription by RNA polymerase II	GO:0006357	0.0264423	1.5777	2522	70	19	27350	NFYC,NR2F2,MGA,CDK6,MYT1L,BACH2,FOXO1,IGBP1,OGT,ATXN1,PRRX2,RAPGEF3,UBE3A,NCOA1,SUMO2,NR1I2,KLF4,MLLT3,SOX11
GO:BP	positive regulation of cellular biosynthetic process	GO:0031328	0.0305144	1.51549	2083	70	17	27350	NFYC,NR2F2,MGA,MYT1L,FOXO1,FBXW11,IGBP1,OGT,ATXN1,RAPGEF3,UBE3A,NCOA1,SUMO2,NR1I2,KLF4,MLLT3,SOX11
GO:BP	negative regulation of nitrogen compound metabolic process	GO:0051172	0.030594	1.51436	2548	70	19	27350	RAD18,NR2F2,ORMDL1,CDK6,MYT1L,BACH2,FOXO1,FBXW11,IGBP1,OGT,ATXN1,CTSB,DDX6,DONSON,CRB2,NR1I2,KLF4,TNRC6B,SOX11
GO:BP	transcription by RNA polymerase II	GO:0006366	0.0375194	1.42574	2585	70	19	27350	NFYC,NR2F2,MGA,CDK6,MYT1L,BACH2,FOXO1,IGBP1,OGT,ATXN1,PRRX2,RAPGEF3,UBE3A,NCOA1,SUMO2,NR1I2,KLF4,MLLT3,SOX11
GO:BP	regulation of macromolecule metabolic process	GO:0060255	0.0388177	1.41097	6862	70	34	27350	NFYC,RAD18,NR2F2,TGFBR2,ORMDL1,MGA,CCDC117,CDK6,MYT1L,BACH2,ZC3H7B,NRP1,FOXO1,FBXW11,IGBP1,OGT,ATXN1,PRRX2,RAPGEF3,CTSB,UBE3A,DDX6,NCOA1,SUMO2,DONSON,CRB2,RAPGEF2,PPP1R3C,ETF1,NR1I2,KLF4,TNRC6B,MLLT3,SOX11
GO:BP	negative regulation of cellular metabolic process	GO:0031324	0.0392483	1.40618	2355	70	18	27350	RAD18,NR2F2,ORMDL1,CDK6,MYT1L,BACH2,FOXO1,FBXW11,IGBP1,OGT,ATXN1,DDX6,DONSON,RAPGEF2,NR1I2,KLF4,TNRC6B,SOX11
GO:BP	epithelium development	GO:0060429	0.0402349	1.3954	1281	70	13	27350	NR2F2,TGFBR2,CDK6,NRP1,RAPGEF3,CTSB,COBL,CRB2,RAPGEF2,KLF4,MLLT3,CECR2,SOX11
GO:BP	positive regulation of biosynthetic process	GO:0009891	0.0417574	1.37927	2134	70	17	27350	NFYC,NR2F2,MGA,MYT1L,FOXO1,FBXW11,IGBP1,OGT,ATXN1,RAPGEF3,UBE3A,NCOA1,SUMO2,NR1I2,KLF4,MLLT3,SOX11
GO:BP	positive regulation of macromolecule metabolic process	GO:0010604	0.0482519	1.31649	3657	70	23	27350	NFYC,NR2F2,TGFBR2,MGA,CCDC117,CDK6,MYT1L,NRP1,FOXO1,FBXW11,IGBP1,OGT,ATXN1,RAPGEF3,UBE3A,NCOA1,SUMO2,RAPGEF2,NR1I2,KLF4,TNRC6B,MLLT3,SOX11

## Sheet: Novel_16
source	term_name	term_id	adjusted_p_value	negative_log10_of_adjusted_p_value	term_size	query_size	intersection_size	effective_domain_size	intersections
GO:MF	protein binding	GO:0005515	4.61146e-05	4.33616	10491	53	41	25299	AFF4,CACYBP,ASTN1,AAK1,YY1,TOM1L2,NUAK1,ARF6,RSPO1,SLC4A4,IQSEC2,HAP1,HOXD10,UBE2J2,CAMK2G,HIF1AN,SLC9A3R2,ADRA1D,GNG2,ANK2,AKAP2,RELT,NLK,RHOBTB2,CNOT6L,FOXP1,POLR1A,PRKCZ,GNAI2,SP3,INSR,KPNA6,DAB2IP,SLC26A6,DCX,PDZD3,CYFIP2,SP1,BLOC1S2,GIGYF2,FSTL1
GO:BP	positive regulation of cellular process	GO:0048522	9.77998e-05	4.00966	6028	53	30	27350	CACYBP,AAK1,YY1,ARF6,LARP4,RSPO1,CNBP,SLC4A4,NRAS,HAP1,HOXD10,CDCA7L,HIF1AN,ANK2,SULF1,CNOT6L,FOXP1,PRKCZ,GNAI2,SP3,INSR,KPNA6,DAB2IP,SLC26A6,DCX,CYFIP2,USP34,SP1,BLOC1S2,GIGYF2
GO:MF	binding	GO:0005488	0.000117776	3.92894	16247	53	50	25299	AFF4,CACYBP,ASTN1,AAK1,YY1,MYLK4,TOM1L2,NUAK1,ARF6,LARP4,RSPO1,CNBP,SLC4A4,IQSEC2,NRAS,HAP1,HOXD10,STK35,UBE2J2,CAMK2G,HIF1AN,SLC9A3R2,ADRA1D,GNG2,ANK2,AKAP2,SULF1,RELT,NLK,RHOBTB2,CNOT6L,FOXP1,POLR1A,PRKCZ,SEC14L4,GNAI2,RAB36,SP3,INSR,KPNA6,DAB2IP,SLC26A6,DCX,PDZD3,CYFIP2,SP1,BLOC1S2,GIGYF2,POM121,FSTL1
GO:BP	regulation of cellular process	GO:0050794	0.000161568	3.79164	12348	53	43	27350	CACYBP,AAK1,YY1,TOM1L2,NUAK1,ARF6,LARP4,RSPO1,CNBP,SLC4A4,IQSEC2,NRAS,HAP1,HOXD10,CDCA7L,CAMK2G,HIF1AN,ADRA1D,GNG2,ANK2,CNIH2,AKAP2,SULF1,NLK,RHOBTB2,CNOT6L,FOXP1,POLR1A,PRKCZ,GNAI2,SP3,INSR,KPNA6,DAB2IP,SLC26A6,DCX,PDZD3,CYFIP2,USP34,SP1,BLOC1S2,GIGYF2,FSTL1
GO:BP	enzyme-linked receptor protein signaling pathway	GO:0007167	0.000522073	3.28227	971	53	12	27350	HAP1,AKAP2,SULF1,NLK,PRKCZ,GNAI2,INSR,DAB2IP,PDZD3,CYFIP2,GIGYF2,FSTL1
GO:BP	regulation of biological process	GO:0050789	0.000546656	3.26229	13379	53	44	27350	AFF4,CACYBP,AAK1,YY1,TOM1L2,NUAK1,ARF6,LARP4,RSPO1,CNBP,SLC4A4,IQSEC2,NRAS,HAP1,HOXD10,CDCA7L,CAMK2G,HIF1AN,ADRA1D,GNG2,ANK2,CNIH2,AKAP2,SULF1,NLK,RHOBTB2,CNOT6L,FOXP1,POLR1A,PRKCZ,GNAI2,SP3,INSR,KPNA6,DAB2IP,SLC26A6,DCX,PDZD3,CYFIP2,USP34,SP1,BLOC1S2,GIGYF2,FSTL1
GO:MF	carbohydrate derivative binding	GO:0097367	0.000908886	3.04149	2278	53	17	25299	AAK1,MYLK4,NUAK1,ARF6,RSPO1,NRAS,STK35,UBE2J2,CAMK2G,SULF1,NLK,RHOBTB2,PRKCZ,GNAI2,RAB36,INSR,FSTL1
GO:BP	positive regulation of biological process	GO:0048518	0.0012241	2.91218	6714	53	30	27350	CACYBP,AAK1,YY1,ARF6,LARP4,RSPO1,CNBP,SLC4A4,NRAS,HAP1,HOXD10,CDCA7L,HIF1AN,ANK2,SULF1,CNOT6L,FOXP1,PRKCZ,GNAI2,SP3,INSR,KPNA6,DAB2IP,SLC26A6,DCX,CYFIP2,USP34,SP1,BLOC1S2,GIGYF2
GO:BP	positive regulation of cell population proliferation	GO:0008284	0.0013792	2.86037	1064	53	12	27350	CNBP,NRAS,CDCA7L,SULF1,CNOT6L,FOXP1,PRKCZ,GNAI2,INSR,DAB2IP,SP1,BLOC1S2
GO:BP	signal transduction	GO:0007165	0.0024892	2.60394	6926	53	30	27350	AAK1,TOM1L2,NUAK1,ARF6,RSPO1,IQSEC2,NRAS,HAP1,HIF1AN,ADRA1D,GNG2,ANK2,CNIH2,AKAP2,SULF1,NLK,RHOBTB2,FOXP1,PRKCZ,GNAI2,INSR,DAB2IP,SLC26A6,DCX,PDZD3,CYFIP2,USP34,BLOC1S2,GIGYF2,FSTL1
GO:BP	biological regulation	GO:0065007	0.00347981	2.45844	14096	53	44	27350	AFF4,CACYBP,AAK1,YY1,TOM1L2,NUAK1,ARF6,LARP4,RSPO1,CNBP,SLC4A4,IQSEC2,NRAS,HAP1,HOXD10,CDCA7L,CAMK2G,HIF1AN,ADRA1D,GNG2,ANK2,CNIH2,AKAP2,SULF1,NLK,RHOBTB2,CNOT6L,FOXP1,POLR1A,PRKCZ,GNAI2,SP3,INSR,KPNA6,DAB2IP,SLC26A6,DCX,PDZD3,CYFIP2,USP34,SP1,BLOC1S2,GIGYF2,FSTL1
GO:BP	regulation of biological quality	GO:0065008	0.00375113	2.42584	4003	53	22	27350	AAK1,ARF6,SLC4A4,IQSEC2,HAP1,ANK2,CNIH2,NLK,CNOT6L,FOXP1,PRKCZ,GNAI2,SP3,INSR,DAB2IP,SLC26A6,DCX,CYFIP2,SP1,BLOC1S2,GIGYF2,FSTL1
GO:BP	vesicle transport along microtubule	GO:0047496	0.00386052	2.41335	46	53	4	27350	HAP1,CNIH2,PRKCZ,BLOC1S2
GO:BP	cellular response to stimulus	GO:0051716	0.00421093	2.37562	8864	53	34	27350	CACYBP,AAK1,YY1,TOM1L2,NUAK1,ARF6,RSPO1,IQSEC2,NRAS,HAP1,UBE2J2,HIF1AN,ADRA1D,GNG2,ANK2,CNIH2,AKAP2,SULF1,NLK,RHOBTB2,FOXP1,PRKCZ,GNAI2,INSR,DAB2IP,SLC26A6,DCX,PDZD3,CYFIP2,USP34,SP1,BLOC1S2,GIGYF2,FSTL1
GO:BP	cell surface receptor signaling pathway	GO:0007166	0.00637697	2.19539	2829	53	18	27350	AAK1,RSPO1,HAP1,HIF1AN,AKAP2,SULF1,NLK,FOXP1,PRKCZ,GNAI2,INSR,DAB2IP,PDZD3,CYFIP2,USP34,BLOC1S2,GIGYF2,FSTL1
GO:MF	purine ribonucleoside triphosphate binding	GO:0035639	0.0072832	2.13768	1837	53	14	25299	AAK1,MYLK4,NUAK1,ARF6,NRAS,STK35,UBE2J2,CAMK2G,NLK,RHOBTB2,PRKCZ,GNAI2,RAB36,INSR
GO:MF	protein serine/threonine/tyrosine kinase activity	GO:0004712	0.00957216	2.01899	411	53	7	25299	AAK1,NUAK1,STK35,CAMK2G,NLK,PRKCZ,INSR
GO:BP	regulation of signal transduction	GO:0009966	0.0110757	1.95563	2941	53	18	27350	AAK1,ARF6,RSPO1,IQSEC2,HAP1,HIF1AN,CNIH2,SULF1,NLK,FOXP1,PRKCZ,GNAI2,INSR,DAB2IP,PDZD3,CYFIP2,USP34,FSTL1
GO:MF	purine ribonucleotide binding	GO:0032555	0.0117355	1.9305	1917	53	14	25299	AAK1,MYLK4,NUAK1,ARF6,NRAS,STK35,UBE2J2,CAMK2G,NLK,RHOBTB2,PRKCZ,GNAI2,RAB36,INSR
GO:MF	purine nucleotide binding	GO:0017076	0.0127973	1.89288	1932	53	14	25299	AAK1,MYLK4,NUAK1,ARF6,NRAS,STK35,UBE2J2,CAMK2G,NLK,RHOBTB2,PRKCZ,GNAI2,RAB36,INSR
GO:MF	ribonucleotide binding	GO:0032553	0.0130945	1.88291	1936	53	14	25299	AAK1,MYLK4,NUAK1,ARF6,NRAS,STK35,UBE2J2,CAMK2G,NLK,RHOBTB2,PRKCZ,GNAI2,RAB36,INSR
GO:MF	protein kinase activity	GO:0004672	0.0131401	1.8814	596	53	8	25299	AAK1,MYLK4,NUAK1,STK35,CAMK2G,NLK,PRKCZ,INSR
GO:BP	positive regulation of metabolic process	GO:0009893	0.0138665	1.85803	3976	53	21	27350	CACYBP,YY1,LARP4,RSPO1,CNBP,SLC4A4,HOXD10,ANK2,SULF1,CNOT6L,FOXP1,PRKCZ,GNAI2,SP3,INSR,KPNA6,DAB2IP,CYFIP2,SP1,BLOC1S2,GIGYF2
GO:MF	protein serine/threonine kinase activity	GO:0004674	0.0143576	1.84292	438	53	7	25299	AAK1,MYLK4,NUAK1,STK35,CAMK2G,NLK,PRKCZ
GO:BP	signaling	GO:0023052	0.0153282	1.81451	7515	53	30	27350	AAK1,TOM1L2,NUAK1,ARF6,RSPO1,IQSEC2,NRAS,HAP1,HIF1AN,ADRA1D,GNG2,ANK2,CNIH2,AKAP2,SULF1,NLK,RHOBTB2,FOXP1,PRKCZ,GNAI2,INSR,DAB2IP,SLC26A6,DCX,PDZD3,CYFIP2,USP34,BLOC1S2,GIGYF2,FSTL1
GO:MF	GTPase activity	GO:0003924	0.0176839	1.75242	306	53	6	25299	ARF6,NRAS,GNG2,RHOBTB2,GNAI2,RAB36
GO:MF	protein domain specific binding	GO:0019904	0.0185145	1.73249	815	53	9	25299	CACYBP,HAP1,HIF1AN,AKAP2,NLK,INSR,DAB2IP,SLC26A6,SP1
GO:BP	vesicle cytoskeletal trafficking	GO:0099518	0.0186686	1.72889	68	53	4	27350	HAP1,CNIH2,PRKCZ,BLOC1S2
GO:BP	cell communication	GO:0007154	0.0190305	1.72055	7590	53	30	27350	AAK1,TOM1L2,NUAK1,ARF6,RSPO1,IQSEC2,NRAS,HAP1,HIF1AN,ADRA1D,GNG2,ANK2,CNIH2,AKAP2,SULF1,NLK,RHOBTB2,FOXP1,PRKCZ,GNAI2,INSR,DAB2IP,SLC26A6,DCX,PDZD3,CYFIP2,USP34,BLOC1S2,GIGYF2,FSTL1
GO:MF	enzyme binding	GO:0019899	0.0191682	1.71742	2280	53	15	25299	CACYBP,TOM1L2,ARF6,UBE2J2,SLC9A3R2,ANK2,NLK,RHOBTB2,PRKCZ,INSR,DAB2IP,DCX,PDZD3,CYFIP2,SP1
GO:BP	cellular process	GO:0009987	0.0238438	1.62262	20933	53	52	27350	AFF4,CACYBP,ASTN1,AAK1,YY1,MYLK4,TOM1L2,NUAK1,ARF6,LARP4,RSPO1,CNBP,SLC4A4,IQSEC2,NRAS,HAP1,HOXD10,STK35,UBE2J2,CDCA7L,CAMK2G,HIF1AN,ADRA1D,GNG2,ANK2,CNIH2,AKAP2,SULF1,RELT,NLK,RHOBTB2,CNOT6L,FOXP1,POLR1A,PRKCZ,DNAJC11,GNAI2,RAB36,SP3,INSR,KPNA6,DAB2IP,SLC26A6,DCX,PDZD3,CYFIP2,USP34,SP1,BLOC1S2,GIGYF2,POM121,FSTL1
GO:BP	response to stimulus	GO:0050896	0.0243672	1.61319	10488	53	36	27350	CACYBP,AAK1,YY1,TOM1L2,NUAK1,ARF6,RSPO1,IQSEC2,NRAS,HAP1,UBE2J2,CAMK2G,HIF1AN,ADRA1D,GNG2,ANK2,CNIH2,AKAP2,SULF1,NLK,RHOBTB2,FOXP1,PRKCZ,GNAI2,INSR,KPNA6,DAB2IP,SLC26A6,DCX,PDZD3,CYFIP2,USP34,SP1,BLOC1S2,GIGYF2,FSTL1
GO:MF	protein serine kinase activity	GO:0106310	0.0264249	1.57799	329	53	6	25299	AAK1,NUAK1,STK35,CAMK2G,NLK,PRKCZ
GO:BP	regulation of receptor localization to synapse	GO:1902683	0.0306677	1.51332	25	53	3	27350	IQSEC2,CNIH2,PRKCZ
GO:BP	regulation of cell communication	GO:0010646	0.0319596	1.4954	3502	53	19	27350	AAK1,ARF6,RSPO1,IQSEC2,HAP1,HIF1AN,ANK2,CNIH2,SULF1,NLK,FOXP1,PRKCZ,GNAI2,INSR,DAB2IP,PDZD3,CYFIP2,USP34,FSTL1
GO:BP	regulation of signaling	GO:0023051	0.0331634	1.47934	3511	53	19	27350	AAK1,ARF6,RSPO1,IQSEC2,HAP1,HIF1AN,ANK2,CNIH2,SULF1,NLK,FOXP1,PRKCZ,GNAI2,INSR,DAB2IP,PDZD3,CYFIP2,USP34,FSTL1
GO:BP	positive regulation of cellular metabolic process	GO:0031325	0.0356332	1.44815	3198	53	18	27350	CACYBP,YY1,LARP4,RSPO1,CNBP,SLC4A4,HOXD10,CNOT6L,FOXP1,PRKCZ,GNAI2,SP3,INSR,KPNA6,DAB2IP,SP1,BLOC1S2,GIGYF2
GO:BP	transmembrane receptor protein tyrosine kinase signaling pathway	GO:0007169	0.037599	1.42482	599	53	8	27350	HAP1,SULF1,PRKCZ,GNAI2,INSR,DAB2IP,CYFIP2,GIGYF2
GO:BP	anatomical structure development	GO:0048856	0.040631	1.39114	6166	53	26	27350	AFF4,CACYBP,ASTN1,YY1,ARF6,LARP4,HAP1,HOXD10,CAMK2G,HIF1AN,ANK2,SULF1,RELT,RHOBTB2,FOXP1,PRKCZ,SP3,INSR,DAB2IP,SLC26A6,DCX,CYFIP2,SP1,BLOC1S2,GIGYF2,FSTL1
GO:MF	phosphotransferase activity, alcohol group as acceptor	GO:0016773	0.0409873	1.38735	701	53	8	25299	AAK1,MYLK4,NUAK1,STK35,CAMK2G,NLK,PRKCZ,INSR
GO:BP	positive regulation of nitrogen compound metabolic process	GO:0051173	0.0412014	1.38509	3232	53	18	27350	CACYBP,YY1,LARP4,RSPO1,CNBP,SLC4A4,HOXD10,CNOT6L,FOXP1,PRKCZ,SP3,INSR,KPNA6,DAB2IP,CYFIP2,SP1,BLOC1S2,GIGYF2
GO:MF	anion binding	GO:0043168	0.0421118	1.3756	2442	53	15	25299	AAK1,MYLK4,NUAK1,ARF6,NRAS,STK35,UBE2J2,CAMK2G,HIF1AN,NLK,RHOBTB2,PRKCZ,GNAI2,RAB36,INSR
KEGG	Cholinergic synapse	KEGG:04725	0.0437583	1.35894	112	32	4	8875	NRAS,CAMK2G,GNG2,GNAI2
GO:BP	organelle transport along microtubule	GO:0072384	0.0452993	1.34391	85	53	4	27350	HAP1,CNIH2,PRKCZ,BLOC1S2
GO:BP	cell differentiation	GO:0030154	0.0455209	1.34179	4652	53	22	27350	AFF4,CACYBP,ASTN1,YY1,ARF6,HAP1,HOXD10,CAMK2G,HIF1AN,ANK2,SULF1,FOXP1,PRKCZ,SP3,DAB2IP,SLC26A6,DCX,CYFIP2,SP1,BLOC1S2,GIGYF2,FSTL1
GO:MF	transferase activity, transferring phosphorus-containing groups	GO:0016772	0.0464783	1.33275	919	53	9	25299	AAK1,MYLK4,NUAK1,STK35,CAMK2G,NLK,POLR1A,PRKCZ,INSR
GO:BP	regulation of nitrogen compound metabolic process	GO:0051171	0.0495244	1.30518	5829	53	25	27350	CACYBP,YY1,NUAK1,LARP4,RSPO1,CNBP,SLC4A4,HAP1,HOXD10,CDCA7L,HIF1AN,NLK,CNOT6L,FOXP1,PRKCZ,GNAI2,SP3,INSR,KPNA6,DAB2IP,PDZD3,CYFIP2,SP1,BLOC1S2,GIGYF2
GO:BP	localization	GO:0051179	0.0499334	1.30161	5438	53	24	27350	AAK1,YY1,TOM1L2,ARF6,RSPO1,SLC4A4,IQSEC2,HAP1,CAMK2G,ANK2,CNIH2,AKAP2,RHOBTB2,POLR1A,PRKCZ,GNAI2,RAB36,INSR,KPNA6,SLC26A6,DCX,PDZD3,BLOC1S2,POM121

## Sheet: Novel_11
source	term_name	term_id	adjusted_p_value	negative_log10_of_adjusted_p_value	term_size	query_size	intersection_size	effective_domain_size	intersections
GO:MF	protein binding	GO:0005515	2.83901e-18	17.5468	10491	254	179	25299	TACC1,APLN,ANGEL1,ARL2,RARB,FBXO21,VAV2,GGA3,PDLIM1,UBFD1,LHFPL4,ITPR1,MED1,KLHL18,TWF1,CACNA2D1,FKBP1A,JAKMIP2,ZYX,SF1,CAB39,OTX1,CRTC3,RAF1,ACTG1,CHD1,APBA1,CAMKK1,MYT1L,ANKFY1,FKBP5,KLF4,SAFB,KIF1B,HCFC1,CACNA1C,BCL11A,WDTC1,BAG5,PRKCD,CCNYL1,RANBP3,ESRRA,CHAC1,HCLS1,FAM98A,ARMC1,HAS2,ARHGAP5,BMPR1A,RC3H1,PRKCE,KPNA4,CPEB3,CTNND1,CDK6,AP2A1,CASKIN1,SPRY4,PIM1,SPTBN2,EZH1,PPME1,PTPRJ,PHF5A,CHD2…
GO:BP	regulation of cellular process	GO:0050794	4.05405e-17	16.3921	12348	254	187	27350	TACC1,APLN,ARL2,RARB,VAV2,GGA3,EN2,PDLIM1,LHFPL4,ITPR1,MED1,KLHL18,TNRC6B,TWF1,CACNA2D1,FKBP1A,ZYX,SF1,CAB39,CCNJL,TAOK3,RAB1B,OTX1,EGLN2,CPEB2,CRTC3,RAF1,ACTG1,PELI3,CHD1,APBA1,CAMKK1,RAB4B,MYT1L,ANKFY1,ARID4A,KLF4,G3BP2,SAFB,HCFC1,CACNA1C,BCL11A,WDTC1,BAG5,PRKCD,CLIC5,TEAD1,CCNYL1,ESRRA,CHAC1,HCLS1,FAM98A,HAS2,ARHGAP5,BMPR1A,RC3H1,PRKCE,CNIH2,CPEB3,CTNND1,CDK6,AP2A1,CASKIN1,SPRY4,CC2D1B,PIM1,ME…
GO:MF	binding	GO:0005488	3.28043e-16	15.4841	16247	254	225	25299	TACC1,APLN,ANGEL1,ARL2,RARB,FBXO21,VAV2,PAPPA,GGA3,EN2,PDLIM1,UBFD1,LHFPL4,ITPR1,MED1,KLHL18,TNRC6B,TWF1,DHDDS,CACNA2D1,FKBP1A,JAKMIP2,ZYX,SF1,CAB39,TAOK3,RAB1B,OTX1,EGLN2,CPEB2,CRTC3,RAF1,ACTG1,NUFIP2,EIF4B,ARFGAP2,CHD1,APBA1,CAMKK1,RAB4B,MYT1L,ANKFY1,ARID4A,FKBP5,KLF4,G3BP2,SAFB,KIF1B,HCFC1,TLL1,CACNA1C,BCL11A,WDTC1,RNF38,BAG5,PRKCD,TEAD1,UBE2R2,IDH3A,CCNYL1,RANBP3,ESRRA,CHAC1,HCLS1,FAM98A,ARMC…
GO:BP	multicellular organism development	GO:0007275	1.83477e-14	13.7364	5088	254	106	27350	TACC1,LUZP1,APLN,NAV1,RARB,VAV2,EN2,PDLIM1,LHFPL4,ITPR1,MED1,TWF1,FKBP1A,SF1,TAOK3,OTX1,RAF1,ACTG1,APBA1,MYT1L,ARID4A,KLF4,KIF1B,HCFC1,CACNA1C,BCL11A,WDTC1,BAG5,CLIC5,ESRRA,PNPLA6,CHAC1,HCLS1,HAS2,BMPR1A,RC3H1,CPEB3,CTNND1,CDK6,AP2A1,SPRY4,PIM1,MEOX2,SPTBN2,EZH1,PTPRJ,CHD2,TUB,SLITRK1,COPS2,WNK1,SYDE1,NF2,ELAVL3,ALOX12,ZNRF3,STXBP1,SOCS5,BCR,IGSF3,PDCD4,CRKL,ZFPM2,MECP2,DICER1,BCL2L2,KIF5A,SMPD3,…
GO:BP	cellular localization	GO:0051641	1.91494e-14	13.7178	3423	254	84	27350	TACC1,ARL2,GGA3,LHFPL4,ITPR1,MED1,TWF1,FKBP1A,RAB1B,RAF1,ACTG1,ARFGAP2,APBA1,TMEM87A,RAB4B,ANKFY1,KIF1B,HCFC1,CACNA1C,PRKCD,CLIC5,RANBP3,HCLS1,PRKCE,CNIH2,KPNA4,PI4K2A,AP2A1,SPTBN2,TUB,KPNA6,NF2,BACH2,UBR5,FAM53C,STXBP1,BCR,CRKL,MECP2,APPL1,BCL2L2,ARL8B,KIF5A,SMPD3,TTL,NAGPA,PID1,SNX24,KRT5,MYO1C,ANK3,TARDBP,PPP3R1,THY1,RABEP1,NR4A3,RAB35,SUFU,OTUD7B,SLC25A22,ARF3,GOLGA7,ACVR2B,ARFIP1,HDGF,RAN,AC…
GO:BP	negative regulation of cellular process	GO:0048523	2.06801e-14	13.6844	5016	254	105	27350	APLN,RARB,GGA3,EN2,ITPR1,MED1,TNRC6B,TWF1,FKBP1A,SF1,TAOK3,CPEB2,CRTC3,RAF1,PELI3,MYT1L,ARID4A,KLF4,HCFC1,CACNA1C,BCL11A,WDTC1,BAG5,PRKCD,ESRRA,CHAC1,HCLS1,BMPR1A,RC3H1,PRKCE,CNIH2,CPEB3,CTNND1,CDK6,SPRY4,CC2D1B,PIM1,MEOX2,SPTBN2,EZH1,PTPRJ,COPS2,WNK1,NF2,BACH2,ALOX12,ZNRF3,UBR5,STXBP1,SOCS5,BCR,POLDIP2,PDCD4,CRKL,ZFPM2,MECP2,APPL1,BCL2L2,PID1,PEG10,PHC3,ANK3,ERLIN2,TARDBP,PPP3R1,INTS3,ERLIN1,PLX…
GO:BP	biological regulation	GO:0065007	4.81593e-14	13.3173	14096	254	196	27350	TACC1,APLN,ARL2,RARB,VAV2,GGA3,EN2,PDLIM1,LHFPL4,ITPR1,MED1,KLHL18,TNRC6B,TWF1,CACNA2D1,FKBP1A,ZYX,SF1,CAB39,CCNJL,TAOK3,RAB1B,OTX1,EGLN2,CPEB2,CRTC3,RAF1,ACTG1,PELI3,ARFGAP2,CHD1,APBA1,CAMKK1,RAB4B,MYT1L,ANKFY1,ARID4A,KLF4,G3BP2,SAFB,KIF1B,HCFC1,CACNA1C,BCL11A,WDTC1,BAG5,PRKCD,CLIC5,TEAD1,CCNYL1,RANBP3,ESRRA,CHAC1,HCLS1,FAM98A,HAS2,ARHGAP5,BMPR1A,RC3H1,PRKCE,CNIH2,CPEB3,CTNND1,CDK6,AP2A1,CASKIN1…
GO:BP	regulation of biological process	GO:0050789	1.45146e-13	12.8382	13379	254	189	27350	TACC1,APLN,ARL2,RARB,VAV2,GGA3,EN2,PDLIM1,LHFPL4,ITPR1,MED1,KLHL18,TNRC6B,TWF1,CACNA2D1,FKBP1A,ZYX,SF1,CAB39,CCNJL,TAOK3,RAB1B,OTX1,EGLN2,CPEB2,CRTC3,RAF1,ACTG1,PELI3,CHD1,APBA1,CAMKK1,RAB4B,MYT1L,ANKFY1,ARID4A,KLF4,G3BP2,SAFB,KIF1B,HCFC1,CACNA1C,BCL11A,WDTC1,BAG5,PRKCD,CLIC5,TEAD1,CCNYL1,ESRRA,CHAC1,HCLS1,FAM98A,HAS2,ARHGAP5,BMPR1A,RC3H1,PRKCE,CNIH2,CPEB3,CTNND1,CDK6,AP2A1,CASKIN1,SPRY4,CC2D1B,P…
GO:BP	developmental process	GO:0032502	1.96591e-13	12.7064	6790	254	124	27350	TACC1,LUZP1,APLN,NAV1,RARB,VAV2,EN2,PDLIM1,LHFPL4,ITPR1,MED1,TWF1,FKBP1A,SF1,TAOK3,OTX1,RAF1,ACTG1,APBA1,MYT1L,ARID4A,KLF4,KIF1B,HCFC1,CACNA1C,BCL11A,WDTC1,BAG5,CLIC5,CCNYL1,ESRRA,PNPLA6,CHAC1,HCLS1,HAS2,ARHGAP5,BMPR1A,RC3H1,CPEB3,CTNND1,CDK6,AP2A1,SPRY4,PIM1,MEOX2,SPTBN2,EZH1,PTPRJ,PHF5A,CHD2,TUB,SLITRK1,COPS2,WNK1,SYDE1,NF2,ELAVL3,ALOX12,ZNRF3,STXBP1,SOCS5,BCR,POLDIP2,IGSF3,PDCD4,CRKL,ZFPM2,MEC…
GO:BP	regulation of nitrogen compound metabolic process	GO:0051171	5.26896e-13	12.2783	5829	254	112	27350	TACC1,APLN,ARL2,RARB,GGA3,EN2,PDLIM1,MED1,TNRC6B,TWF1,SF1,CAB39,CCNJL,TAOK3,RAB1B,OTX1,EGLN2,CPEB2,CRTC3,RAF1,CHD1,CAMKK1,MYT1L,ARID4A,KLF4,SAFB,HCFC1,BCL11A,WDTC1,BAG5,PRKCD,TEAD1,CCNYL1,ESRRA,CHAC1,HCLS1,HAS2,BMPR1A,RC3H1,PRKCE,CPEB3,CTNND1,CDK6,AP2A1,SPRY4,CC2D1B,PIM1,MEOX2,EZH1,PTPRJ,PHF5A,CHD2,COPS2,KPNA6,WNK1,NF2,IRAK2,BACH2,ALOX12,UBR5,PPP1R2,SOCS5,BCR,PDCD4,CRKL,ZFPM2,MECP2,SMPD3,PID1,MYO…
GO:BP	regulation of primary metabolic process	GO:0080090	5.83432e-13	12.234	6007	254	114	27350	TACC1,APLN,ARL2,RARB,VAV2,GGA3,EN2,PDLIM1,MED1,TNRC6B,TWF1,SF1,CAB39,CCNJL,TAOK3,RAB1B,OTX1,EGLN2,CPEB2,CRTC3,RAF1,CHD1,CAMKK1,MYT1L,ARID4A,KLF4,SAFB,HCFC1,BCL11A,WDTC1,BAG5,PRKCD,TEAD1,CCNYL1,ESRRA,CHAC1,HCLS1,HAS2,BMPR1A,RC3H1,PRKCE,CPEB3,CTNND1,CDK6,AP2A1,SPRY4,CC2D1B,PIM1,MEOX2,EZH1,PTPRJ,PHF5A,CHD2,COPS2,KPNA6,WNK1,NF2,IRAK2,BACH2,ALOX12,UBR5,PPP1R2,SOCS5,PDCD4,CRKL,ZFPM2,MECP2,SMPD3,PID1,MY…
GO:BP	protein metabolic process	GO:0019538	1.17969e-12	11.9282	5555	254	108	27350	PAPPA,GGA3,DOLPP1,MED1,KLHL18,TNRC6B,TWF1,DHDDS,FKBP1A,CAB39,CCNJL,TAOK3,RAB1B,EGLN2,CPEB2,RAF1,PELI3,EIF4B,CAMKK1,ARID4A,FKBP5,KLF4,HCFC1,TLL1,BCL11A,WDTC1,RNF38,BAG5,PRKCD,UBE2R2,CCNYL1,CHAC1,HCLS1,FAM98A,BMPR1A,RC3H1,PRKCE,CPEB3,CTNND1,CDK6,SPRY4,PIM1,GALNT7,EZH1,PPME1,PTPRJ,COPS2,WNK1,NF2,IRAK2,ALOX12,ZNRF3,UBR5,PPP1R2,MYLK4,SOCS5,BCR,PDCD4,CRKL,MECP2,COPS7A,SMPD3,TTL,NAGPA,PID1,MYO1C,POMT2,U…
GO:BP	anatomical structure development	GO:0048856	1.45748e-12	11.8364	6166	254	115	27350	TACC1,LUZP1,APLN,NAV1,RARB,VAV2,EN2,PDLIM1,LHFPL4,ITPR1,MED1,TWF1,FKBP1A,SF1,TAOK3,OTX1,RAF1,ACTG1,APBA1,MYT1L,ARID4A,KLF4,KIF1B,HCFC1,CACNA1C,BCL11A,WDTC1,BAG5,CLIC5,ESRRA,PNPLA6,CHAC1,HCLS1,HAS2,ARHGAP5,BMPR1A,RC3H1,CPEB3,CTNND1,CDK6,AP2A1,SPRY4,PIM1,MEOX2,SPTBN2,EZH1,PTPRJ,CHD2,TUB,SLITRK1,COPS2,WNK1,SYDE1,NF2,ELAVL3,ALOX12,ZNRF3,STXBP1,SOCS5,BCR,POLDIP2,IGSF3,PDCD4,CRKL,ZFPM2,MECP2,DICER1,BCL…
GO:BP	positive regulation of biological process	GO:0048518	1.92553e-12	11.7154	6714	254	121	27350	TACC1,APLN,ARL2,RARB,VAV2,GGA3,EN2,PDLIM1,ITPR1,MED1,KLHL18,TNRC6B,TWF1,CACNA2D1,CAB39,TAOK3,RAB1B,OTX1,EGLN2,CRTC3,RAF1,ACTG1,CAMKK1,MYT1L,ANKFY1,ARID4A,KLF4,G3BP2,SAFB,KIF1B,HCFC1,CACNA1C,BCL11A,PRKCD,TEAD1,CCNYL1,ESRRA,HCLS1,FAM98A,HAS2,BMPR1A,RC3H1,PRKCE,CPEB3,CTNND1,CDK6,AP2A1,PIM1,MEOX2,EZH1,PTPRJ,PHF5A,TUB,SLITRK1,KPNA6,WNK1,SYDE1,NF2,ALOX12,UBR5,STXBP1,SOCS5,BCR,POLDIP2,PDCD4,CRKL,ZFPM2,M…
GO:BP	protein modification process	GO:0036211	2.12713e-12	11.6722	3629	254	83	27350	DOLPP1,MED1,KLHL18,TWF1,DHDDS,FKBP1A,CAB39,CCNJL,TAOK3,EGLN2,RAF1,PELI3,CAMKK1,ARID4A,FKBP5,HCFC1,BCL11A,WDTC1,RNF38,BAG5,PRKCD,UBE2R2,CCNYL1,HCLS1,FAM98A,BMPR1A,RC3H1,PRKCE,CTNND1,CDK6,SPRY4,PIM1,GALNT7,EZH1,PPME1,PTPRJ,COPS2,WNK1,NF2,IRAK2,ZNRF3,UBR5,PPP1R2,MYLK4,SOCS5,BCR,PDCD4,CRKL,MECP2,COPS7A,SMPD3,TTL,NAGPA,PID1,MYO1C,POMT2,UBR7,TARDBP,PPP3R1,THY1,JOSD2,RTF1,DBNDD1,PHF19,DPY19L4,OTUD7B,PAR…
GO:BP	positive regulation of metabolic process	GO:0009893	4.48117e-12	11.3486	3976	254	87	27350	TACC1,APLN,RARB,VAV2,GGA3,EN2,PDLIM1,MED1,TNRC6B,CAB39,TAOK3,RAB1B,OTX1,EGLN2,CRTC3,RAF1,ACTG1,CAMKK1,MYT1L,ARID4A,KLF4,SAFB,KIF1B,HCFC1,BCL11A,PRKCD,TEAD1,CCNYL1,ESRRA,HCLS1,FAM98A,HAS2,BMPR1A,RC3H1,PRKCE,CPEB3,CTNND1,CDK6,PIM1,MEOX2,EZH1,PTPRJ,PHF5A,KPNA6,WNK1,ALOX12,UBR5,SOCS5,CRKL,ZFPM2,MECP2,DICER1,APPL1,SMPD3,PID1,MYO1C,ANK3,POMT2,TARDBP,PPP3R1,PERP,NR4A3,DLL1,NR2C2,RTF1,PHF19,MGA,HMGA1,MAZ…
GO:BP	system development	GO:0048731	6.42322e-12	11.1922	4543	254	94	27350	TACC1,LUZP1,APLN,NAV1,RARB,VAV2,EN2,PDLIM1,LHFPL4,ITPR1,MED1,TWF1,FKBP1A,SF1,TAOK3,OTX1,RAF1,ACTG1,MYT1L,ARID4A,KLF4,CACNA1C,BCL11A,BAG5,CLIC5,ESRRA,PNPLA6,CHAC1,HCLS1,HAS2,BMPR1A,RC3H1,CPEB3,CTNND1,CDK6,AP2A1,PIM1,MEOX2,SPTBN2,EZH1,PTPRJ,CHD2,TUB,SLITRK1,COPS2,NF2,ELAVL3,STXBP1,SOCS5,BCR,IGSF3,PDCD4,CRKL,ZFPM2,MECP2,BCL2L2,KIF5A,SMPD3,TTL,ANK3,PPP3R1,PLXNA2,THY1,NR4A3,RAB35,DLL1,NR2C2,SUFU,MDGA1…
GO:BP	localization	GO:0051179	6.58879e-12	11.1812	5438	254	105	27350	TACC1,APLN,ARL2,GGA3,LHFPL4,ITPR1,MED1,TWF1,CACNA2D1,FKBP1A,RAB1B,RAF1,ACTG1,ARFGAP2,APBA1,TMEM87A,RAB4B,ANKFY1,G3BP2,KIF1B,HCFC1,CACNA1C,PRKCD,CLIC5,RANBP3,HCLS1,FAM98A,ARMC1,HAS2,PRKCE,CNIH2,KPNA4,PI4K2A,AP2A1,PIM1,SPTBN2,PTPRJ,TUB,KPNA6,WNK1,NF2,BACH2,UBR5,FAM53C,STXBP1,BCR,CRKL,MECP2,APPL1,BCL2L2,ARL8B,KIF5A,SMPD3,TTL,NAGPA,PID1,PEG10,SNX24,KRT5,MYO1C,ANK3,TARDBP,PPP3R1,PLXNA2,THY1,RABEP1,NR4…
GO:BP	negative regulation of biological process	GO:0048519	7.56637e-12	11.1211	6042	254	112	27350	APLN,ARL2,RARB,GGA3,EN2,ITPR1,MED1,TNRC6B,TWF1,FKBP1A,SF1,TAOK3,CPEB2,CRTC3,RAF1,PELI3,MYT1L,ARID4A,KLF4,HCFC1,CACNA1C,BCL11A,WDTC1,BAG5,PRKCD,ESRRA,CHAC1,HCLS1,BMPR1A,RC3H1,PRKCE,CNIH2,CPEB3,CTNND1,CDK6,AP2A1,SPRY4,CC2D1B,PIM1,MEOX2,SPTBN2,EZH1,PTPRJ,COPS2,WNK1,NF2,BACH2,ALOX12,ZNRF3,UBR5,STXBP1,SOCS5,BCR,POLDIP2,PDCD4,CRKL,ZFPM2,MECP2,DICER1,APPL1,BCL2L2,SMPD3,PID1,PEG10,PHC3,ANK3,ERLIN2,TARDBP…
GO:BP	positive regulation of macromolecule metabolic process	GO:0010604	1.06397e-11	10.9731	3657	254	82	27350	TACC1,APLN,RARB,GGA3,EN2,PDLIM1,MED1,TNRC6B,CAB39,TAOK3,RAB1B,OTX1,EGLN2,CRTC3,RAF1,ACTG1,CAMKK1,MYT1L,ARID4A,KLF4,SAFB,KIF1B,HCFC1,BCL11A,PRKCD,TEAD1,CCNYL1,ESRRA,HCLS1,FAM98A,HAS2,BMPR1A,RC3H1,CPEB3,CTNND1,CDK6,PIM1,MEOX2,EZH1,PTPRJ,PHF5A,KPNA6,WNK1,ALOX12,UBR5,SOCS5,CRKL,ZFPM2,MECP2,APPL1,PID1,MYO1C,ANK3,POMT2,TARDBP,PPP3R1,PERP,NR4A3,DLL1,NR2C2,RTF1,PHF19,MGA,HMGA1,MAZ,PARP16,NFIA,PSME3,MEF2D…
GO:BP	regulation of metabolic process	GO:0019222	1.9351e-11	10.7133	7368	254	126	27350	TACC1,APLN,ARL2,RARB,VAV2,GGA3,EN2,PDLIM1,MED1,TNRC6B,TWF1,SF1,CAB39,CCNJL,TAOK3,RAB1B,OTX1,EGLN2,CPEB2,CRTC3,RAF1,ACTG1,CHD1,APBA1,CAMKK1,MYT1L,ARID4A,KLF4,SAFB,KIF1B,HCFC1,BCL11A,WDTC1,BAG5,PRKCD,TEAD1,CCNYL1,ESRRA,CHAC1,HCLS1,FAM98A,HAS2,BMPR1A,RC3H1,PRKCE,CPEB3,CTNND1,CDK6,AP2A1,SPRY4,CC2D1B,PIM1,MEOX2,EZH1,PTPRJ,PHF5A,CHD2,COPS2,KPNA6,WNK1,NF2,IRAK2,BACH2,ALOX12,UBR5,PPP1R2,SOCS5,BCR,POLDIP2…
GO:BP	regulation of cellular metabolic process	GO:0031323	2.083e-11	10.6813	5698	254	107	27350	TACC1,APLN,ARL2,RARB,VAV2,GGA3,EN2,PDLIM1,MED1,TNRC6B,TWF1,SF1,CAB39,CCNJL,TAOK3,RAB1B,OTX1,CPEB2,CRTC3,RAF1,CHD1,CAMKK1,MYT1L,ARID4A,KLF4,SAFB,HCFC1,BCL11A,WDTC1,BAG5,PRKCD,TEAD1,CCNYL1,ESRRA,HCLS1,BMPR1A,RC3H1,PRKCE,CPEB3,CTNND1,CDK6,SPRY4,CC2D1B,PIM1,MEOX2,EZH1,PTPRJ,PHF5A,CHD2,COPS2,KPNA6,WNK1,NF2,IRAK2,BACH2,UBR5,PPP1R2,SOCS5,BCR,POLDIP2,PDCD4,CRKL,ZFPM2,MECP2,APPL1,SMPD3,PID1,MYO1C,PHC3,POM…
GO:BP	regulation of macromolecule metabolic process	GO:0060255	2.94983e-11	10.5302	6862	254	120	27350	TACC1,APLN,RARB,GGA3,EN2,PDLIM1,MED1,TNRC6B,TWF1,SF1,CAB39,CCNJL,TAOK3,RAB1B,OTX1,EGLN2,CPEB2,CRTC3,RAF1,ACTG1,CHD1,APBA1,CAMKK1,MYT1L,ARID4A,KLF4,SAFB,KIF1B,HCFC1,BCL11A,WDTC1,BAG5,PRKCD,TEAD1,CCNYL1,ESRRA,CHAC1,HCLS1,FAM98A,HAS2,BMPR1A,RC3H1,PRKCE,CPEB3,CTNND1,CDK6,AP2A1,SPRY4,CC2D1B,PIM1,MEOX2,EZH1,PTPRJ,PHF5A,CHD2,COPS2,KPNA6,WNK1,NF2,IRAK2,BACH2,ALOX12,UBR5,PPP1R2,SOCS5,PDCD4,CRKL,ZFPM2,MECP…
GO:BP	macromolecule modification	GO:0043412	3.98373e-11	10.3997	3819	254	83	27350	DOLPP1,MED1,KLHL18,TWF1,DHDDS,FKBP1A,CAB39,CCNJL,TAOK3,EGLN2,RAF1,PELI3,CAMKK1,ARID4A,FKBP5,HCFC1,BCL11A,WDTC1,RNF38,BAG5,PRKCD,UBE2R2,CCNYL1,HCLS1,FAM98A,BMPR1A,RC3H1,PRKCE,CTNND1,CDK6,SPRY4,PIM1,GALNT7,EZH1,PPME1,PTPRJ,COPS2,WNK1,NF2,IRAK2,ZNRF3,UBR5,PPP1R2,MYLK4,SOCS5,BCR,PDCD4,CRKL,MECP2,COPS7A,SMPD3,TTL,NAGPA,PID1,MYO1C,POMT2,UBR7,TARDBP,PPP3R1,THY1,JOSD2,RTF1,DBNDD1,PHF19,DPY19L4,OTUD7B,PAR…
GO:BP	positive regulation of nitrogen compound metabolic process	GO:0051173	4.27497e-11	10.3691	3232	254	75	27350	TACC1,APLN,RARB,GGA3,EN2,PDLIM1,MED1,TNRC6B,CAB39,TAOK3,RAB1B,OTX1,EGLN2,CRTC3,RAF1,CAMKK1,MYT1L,ARID4A,KLF4,SAFB,HCFC1,PRKCD,TEAD1,CCNYL1,ESRRA,HCLS1,HAS2,BMPR1A,RC3H1,CPEB3,CTNND1,PIM1,MEOX2,EZH1,PTPRJ,PHF5A,KPNA6,WNK1,ALOX12,SOCS5,CRKL,ZFPM2,MECP2,SMPD3,PID1,MYO1C,POMT2,TARDBP,PPP3R1,PERP,NR4A3,DLL1,NR2C2,RTF1,PHF19,MGA,HMGA1,MAZ,PARP16,NFIA,PSME3,MEF2D,MED26,INSR,ACVR2B,HDGF,ACTR2,MYH9,RASSF5…
GO:BP	organonitrogen compound metabolic process	GO:1901564	5.0926e-11	10.2931	6554	254	116	27350	ARL2,PAPPA,GGA3,DOLPP1,MED1,KLHL18,TNRC6B,TWF1,DHDDS,FKBP1A,CAB39,CCNJL,TAOK3,RAB1B,EGLN2,CPEB2,RAF1,PELI3,EIF4B,CAMKK1,ARID4A,FKBP5,KLF4,HCFC1,TLL1,BCL11A,WDTC1,RNF38,BAG5,PRKCD,CLIC5,UBE2R2,CCNYL1,PNPLA6,CHAC1,HCLS1,FAM98A,HAS2,BMPR1A,RC3H1,GNS,PRKCE,CPEB3,CTNND1,CDK6,AP2A1,SPRY4,PIM1,GALNT7,EZH1,PPME1,PTPRJ,COPS2,WNK1,NF2,IRAK2,ALOX12,ZNRF3,UBR5,PPP1R2,MYLK4,SOCS5,BCR,PDCD4,CRKL,MECP2,COPS7A,S…
GO:BP	nervous system development	GO:0007399	9.13543e-11	10.0393	2508	254	64	27350	TACC1,LUZP1,NAV1,RARB,EN2,LHFPL4,ITPR1,MED1,TWF1,TAOK3,OTX1,MYT1L,KLF4,BCL11A,BAG5,CLIC5,CHAC1,BMPR1A,CPEB3,CTNND1,CDK6,AP2A1,SPTBN2,EZH1,PTPRJ,SLITRK1,COPS2,NF2,ELAVL3,STXBP1,BCR,CRKL,MECP2,BCL2L2,KIF5A,TTL,ANK3,PPP3R1,PLXNA2,THY1,NR4A3,RAB35,DLL1,NR2C2,SUFU,MDGA1,NFIA,GABRG2,MEF2D,ACTR2,NDEL1,ABL2,TSKU,GRIN1,TNFRSF21,MAP4,SMARCE1,SDCBP,MBNL1,CAPRIN1,TPP1,VCL,EFNB1,ZFP36L1
GO:BP	cellular macromolecule localization	GO:0070727	1.85339e-10	9.73203	2547	254	64	27350	ARL2,GGA3,LHFPL4,MED1,TWF1,RAB1B,RAF1,ACTG1,ARFGAP2,APBA1,RAB4B,KIF1B,HCFC1,CACNA1C,PRKCD,CLIC5,RANBP3,HCLS1,PRKCE,KPNA4,AP2A1,TUB,KPNA6,NF2,UBR5,FAM53C,STXBP1,BCR,CRKL,MECP2,APPL1,ARL8B,KIF5A,NAGPA,PID1,SNX24,KRT5,MYO1C,ANK3,TARDBP,PPP3R1,THY1,RABEP1,RAB35,SUFU,OTUD7B,SLC25A22,ARF3,GOLGA7,ACVR2B,ARFIP1,HDGF,RAN,CACNB1,NDEL1,MYH9,RAB11FIP2,RASSF5,M6PR,GRIN1,TPP1,GORASP2,VCL,ZFP36L1
GO:BP	establishment of localization in cell	GO:0051649	1.90137e-10	9.72093	2150	254	58	27350	TACC1,GGA3,MED1,RAB1B,RAF1,ACTG1,ARFGAP2,APBA1,TMEM87A,ANKFY1,KIF1B,HCFC1,CACNA1C,PRKCD,RANBP3,HCLS1,PRKCE,CNIH2,KPNA4,PI4K2A,AP2A1,SPTBN2,TUB,KPNA6,BACH2,UBR5,FAM53C,STXBP1,BCR,MECP2,APPL1,BCL2L2,ARL8B,KIF5A,SMPD3,TTL,MYO1C,ANK3,TARDBP,PPP3R1,NR4A3,RAB35,ARF3,GOLGA7,ARFIP1,RAN,ACTR2,CACNB1,BACE1,NDEL1,HTT,MYH9,RAB11FIP2,M6PR,PRRT2,VAPB,MAP4,SDCBP
GO:BP	cellular response to organic substance	GO:0071310	2.15842e-10	9.66586	2832	254	68	27350	APLN,RARB,ITPR1,MED1,CACNA2D1,FKBP1A,ZYX,CPEB2,RAF1,ACTG1,PELI3,ARID4A,KLF4,SAFB,HCFC1,BCL11A,WDTC1,PRKCD,ESRRA,HCLS1,HAS2,BMPR1A,RC3H1,PRKCE,CPEB3,SPRY4,PIM1,PTPRJ,WNK1,IRAK2,ALOX12,UBR5,STXBP1,SOCS5,GNPNAT1,BCR,PDCD4,CRKL,MECP2,DICER1,APPL1,BCL2L2,SMPD3,PID1,PEG10,MYO1C,NR4A3,RAB35,DLL1,NR2C2,MGA,PARP16,GABRG2,INSR,ACVR2B,HDGF,ACTR2,CACNB1,BACE1,NDEL1,ABL2,TSKU,RAB11FIP2,VAPB,TNFRSF21,RPS6KA5,S…
GO:BP	positive regulation of cellular process	GO:0048522	3.70817e-10	9.43084	6028	254	108	27350	TACC1,APLN,ARL2,RARB,VAV2,EN2,PDLIM1,ITPR1,MED1,KLHL18,TNRC6B,TWF1,CACNA2D1,CAB39,TAOK3,RAB1B,OTX1,CRTC3,RAF1,ACTG1,CAMKK1,MYT1L,ANKFY1,ARID4A,KLF4,G3BP2,SAFB,HCFC1,CACNA1C,BCL11A,PRKCD,TEAD1,CCNYL1,ESRRA,HCLS1,FAM98A,HAS2,BMPR1A,RC3H1,PRKCE,CPEB3,CTNND1,CDK6,AP2A1,PIM1,MEOX2,EZH1,PTPRJ,PHF5A,SLITRK1,KPNA6,WNK1,SYDE1,NF2,ALOX12,UBR5,STXBP1,SOCS5,POLDIP2,PDCD4,CRKL,ZFPM2,MECP2,DICER1,APPL1,SMPD3,T…
GO:BP	protein localization	GO:0008104	5.49069e-10	9.26037	2540	254	63	27350	ARL2,GGA3,LHFPL4,MED1,TWF1,RAB1B,RAF1,ACTG1,ARFGAP2,APBA1,RAB4B,KIF1B,HCFC1,CACNA1C,PRKCD,CLIC5,RANBP3,HCLS1,PRKCE,KPNA4,AP2A1,TUB,KPNA6,NF2,UBR5,FAM53C,STXBP1,BCR,CRKL,MECP2,APPL1,ARL8B,KIF5A,NAGPA,PID1,SNX24,KRT5,MYO1C,ANK3,TARDBP,PPP3R1,THY1,RABEP1,RAB35,SUFU,OTUD7B,SLC25A22,ARF3,GOLGA7,ACVR2B,ARFIP1,HDGF,RAN,CACNB1,NDEL1,MYH9,RAB11FIP2,RASSF5,M6PR,GRIN1,TPP1,GORASP2,VCL
GO:BP	anatomical structure morphogenesis	GO:0009653	1.18991e-09	8.92449	2794	254	66	27350	LUZP1,APLN,RARB,VAV2,ITPR1,MED1,FKBP1A,TAOK3,OTX1,ACTG1,KLF4,CACNA1C,BCL11A,CLIC5,PNPLA6,HAS2,BMPR1A,RC3H1,CTNND1,SPRY4,PIM1,MEOX2,SPTBN2,PTPRJ,SLITRK1,WNK1,NF2,ALOX12,ZNRF3,STXBP1,BCR,POLDIP2,PDCD4,CRKL,ZFPM2,MECP2,KIF5A,SMPD3,TTL,PID1,ANK3,PPP3R1,PLXNA2,THY1,PERP,NR4A3,DLL1,RTF1,SUFU,TBPL1,MEF2D,INSR,ACVR2B,ACTR2,NDEL1,AMOTL2,TSKU,MYH9,GRIN1,MBNL1,CAPRIN1,VCL,MEGF11,EFNB1,CSMD1,ZFP36L1
GO:BP	macromolecule localization	GO:0033036	1.44061e-09	8.84145	3020	254	69	27350	ARL2,GGA3,LHFPL4,MED1,TWF1,RAB1B,RAF1,ACTG1,ARFGAP2,APBA1,RAB4B,G3BP2,KIF1B,HCFC1,CACNA1C,PRKCD,CLIC5,RANBP3,HCLS1,PRKCE,KPNA4,AP2A1,TUB,KPNA6,NF2,UBR5,FAM53C,STXBP1,BCR,CRKL,MECP2,APPL1,ARL8B,KIF5A,SMPD3,NAGPA,PID1,PEG10,SNX24,KRT5,MYO1C,ANK3,TARDBP,PPP3R1,THY1,RABEP1,RAB35,SUFU,OTUD7B,SLC25A22,ARF3,GOLGA7,ACVR2B,ARFIP1,HDGF,RAN,CACNB1,ABCG8,NDEL1,TSKU,MYH9,RAB11FIP2,RASSF5,M6PR,GRIN1,TPP1,GORAS…
GO:BP	regulation of biological quality	GO:0065008	1.58703e-09	8.79942	4003	254	82	27350	APLN,VAV2,GGA3,LHFPL4,ITPR1,MED1,TNRC6B,TWF1,CACNA2D1,FKBP1A,EGLN2,CRTC3,RAF1,APBA1,ARID4A,KLF4,SAFB,HCFC1,CACNA1C,BCL11A,WDTC1,BAG5,PRKCD,HCLS1,HAS2,RC3H1,PRKCE,CNIH2,CPEB3,CTNND1,CDK6,AP2A1,PIM1,SPTBN2,EZH1,PTPRJ,TUB,SLITRK1,WNK1,NF2,ALOX12,STXBP1,BCR,MECP2,DICER1,BCL2L2,LIPE,SMPD3,TTL,PID1,MYO1C,ANK3,TARDBP,PPP3R1,THY1,NR4A3,DLL1,TMEM25,MDGA1,SLC25A22,GOLGA7,ARPC5L,GABRG2,INSR,ACVR2B,ACTR2,BAC…
GO:BP	positive regulation of cellular metabolic process	GO:0031325	2.36575e-09	8.62603	3198	254	71	27350	TACC1,APLN,RARB,VAV2,EN2,PDLIM1,MED1,TNRC6B,CAB39,TAOK3,RAB1B,OTX1,CRTC3,RAF1,CAMKK1,MYT1L,ARID4A,KLF4,SAFB,HCFC1,PRKCD,TEAD1,CCNYL1,ESRRA,HCLS1,BMPR1A,RC3H1,PRKCE,CPEB3,CTNND1,PIM1,MEOX2,EZH1,PTPRJ,PHF5A,KPNA6,WNK1,SOCS5,CRKL,ZFPM2,MECP2,APPL1,SMPD3,PID1,MYO1C,POMT2,TARDBP,PPP3R1,NR4A3,DLL1,NR2C2,RTF1,PHF19,MGA,HMGA1,MAZ,PARP16,NFIA,MEF2D,MED26,INSR,ACVR2B,HDGF,ACTR2,HTT,GRIN1,RPS6KA5,SMARCE1,SD…
GO:BP	establishment of localization	GO:0051234	3.89927e-09	8.40902	4794	254	91	27350	TACC1,APLN,ARL2,GGA3,ITPR1,MED1,CACNA2D1,FKBP1A,RAB1B,RAF1,ACTG1,ARFGAP2,APBA1,TMEM87A,RAB4B,ANKFY1,G3BP2,KIF1B,HCFC1,CACNA1C,PRKCD,CLIC5,RANBP3,HCLS1,HAS2,PRKCE,CNIH2,KPNA4,PI4K2A,AP2A1,PIM1,SPTBN2,PTPRJ,TUB,KPNA6,WNK1,BACH2,UBR5,FAM53C,STXBP1,BCR,MECP2,APPL1,BCL2L2,ARL8B,KIF5A,SMPD3,TTL,NAGPA,PID1,PEG10,SNX24,MYO1C,ANK3,TARDBP,PPP3R1,THY1,RABEP1,NR4A3,RAB35,DLL1,ELMO2,SLC25A22,ARF3,GOLGA7,GABRG…
GO:BP	regulation of cellular component organization	GO:0051128	4.29203e-09	8.36734	2453	254	60	27350	APLN,ARL2,LHFPL4,ITPR1,TWF1,RAB1B,RAF1,ACTG1,RAB4B,ANKFY1,KLF4,G3BP2,HCFC1,BCL11A,BAG5,PRKCD,TEAD1,HCLS1,FAM98A,HAS2,PRKCE,AP2A1,SPTBN2,PTPRJ,SLITRK1,SYDE1,NF2,STXBP1,POLDIP2,CRKL,MECP2,APPL1,BCL2L2,SMPD3,TTL,MYO1C,PPP3R1,PLXNA2,THY1,DLL1,MDGA1,ARPC5L,INSR,ARFIP1,TRIP10,ACTR2,NDEL1,ABL2,HTT,TSKU,MYH9,PRRT2,GRIN1,MAP4,CAPN6,SMARCE1,SDCBP,CAPRIN1,VCL,ANKRD13B
GO:BP	regulation of localization	GO:0032879	4.56816e-09	8.34026	2253	254	57	27350	APLN,ITPR1,CACNA2D1,FKBP1A,ACTG1,APBA1,RAB4B,ANKFY1,HCFC1,CACNA1C,PRKCD,CLIC5,HCLS1,PRKCE,CNIH2,AP2A1,PIM1,PTPRJ,TUB,WNK1,NF2,UBR5,STXBP1,BCR,CRKL,MECP2,APPL1,SMPD3,TTL,PID1,KRT5,MYO1C,ANK3,TARDBP,PPP3R1,THY1,NR4A3,DLL1,OTUD7B,SLC25A22,KCND1,INSR,ARFIP1,RAN,CACNB1,BACE1,ABCG8,NDEL1,HTT,RAB11FIP2,RASSF5,PRRT2,GRIN1,SDCBP,VCL,ANKRD13B,ZFP36L1
GO:BP	cellular process	GO:0009987	6.33331e-09	8.19837	20933	254	236	27350	TACC1,APLN,ANGEL1,ARL2,NAV1,RARB,VAV2,GGA3,EN2,PDLIM1,DOLPP1,LHFPL4,ITPR1,MED1,KLHL18,TNRC6B,TWF1,DHDDS,CACNA2D1,FKBP1A,ZYX,SF1,CAB39,CCNJL,TAOK3,RAB1B,OTX1,EGLN2,CPEB2,CRTC3,RAF1,ACTG1,PELI3,EIF4B,ARFGAP2,CHD1,APBA1,TMEM87A,CAMKK1,RAB4B,MYT1L,ANKFY1,ARID4A,FKBP5,KLF4,G3BP2,SAFB,KIF1B,HCFC1,CACNA1C,BCL11A,WDTC1,BAG5,PRKCD,CLIC5,TEAD1,UBE2R2,IDH3A,CCNYL1,RANBP3,ESRRA,PNPLA6,CHAC1,HCLS1,FAM98A,ARMC…
GO:BP	response to organic substance	GO:0010033	6.37803e-09	8.19531	3796	254	78	27350	APLN,RARB,PAPPA,ITPR1,MED1,CACNA2D1,FKBP1A,ZYX,CAB39,CPEB2,RAF1,ACTG1,PELI3,ARID4A,KLF4,SAFB,HCFC1,BCL11A,WDTC1,PRKCD,ESRRA,CHAC1,HCLS1,HAS2,BMPR1A,RC3H1,PRKCE,CPEB3,SPRY4,PIM1,EZH1,PTPRJ,KBTBD2,WNK1,IRAK2,ALOX12,UBR5,STXBP1,SOCS5,GNPNAT1,BCR,PDCD4,CRKL,MECP2,DICER1,APPL1,BCL2L2,SMPD3,PID1,PEG10,MYO1C,ERLIN2,ERLIN1,NR4A3,RAB35,DLL1,NR2C2,MGA,PARP16,FBXO27,GABRG2,INSR,ACVR2B,HDGF,ACTR2,CACNB1,BACE…
GO:BP	negative regulation of cellular metabolic process	GO:0031324	8.36583e-09	8.07749	2355	254	58	27350	RARB,GGA3,MED1,TNRC6B,CPEB2,MYT1L,ARID4A,KLF4,HCFC1,BCL11A,WDTC1,BAG5,PRKCD,ESRRA,HCLS1,RC3H1,CPEB3,CDK6,SPRY4,CC2D1B,EZH1,PTPRJ,COPS2,WNK1,NF2,BACH2,UBR5,SOCS5,BCR,POLDIP2,PDCD4,CRKL,ZFPM2,MECP2,PID1,PHC3,ERLIN2,TARDBP,ERLIN1,THY1,NR4A3,NR2C2,RTF1,DBNDD1,PHF19,SUFU,OTUD7B,HMGA1,MAZ,INSR,ACVR2B,HDGF,RPS6KA5,SMARCE1,SDCBP,CAPRIN1,PATL1,ZFP36L1
GO:BP	transport	GO:0006810	1.17396e-08	7.93035	4640	254	88	27350	TACC1,APLN,ARL2,GGA3,ITPR1,MED1,CACNA2D1,FKBP1A,RAB1B,RAF1,ACTG1,ARFGAP2,APBA1,TMEM87A,RAB4B,ANKFY1,G3BP2,KIF1B,HCFC1,CACNA1C,PRKCD,CLIC5,RANBP3,HCLS1,HAS2,PRKCE,CNIH2,KPNA4,PI4K2A,AP2A1,PIM1,SPTBN2,PTPRJ,TUB,KPNA6,WNK1,BACH2,UBR5,FAM53C,STXBP1,BCR,MECP2,APPL1,BCL2L2,ARL8B,KIF5A,SMPD3,NAGPA,PID1,PEG10,SNX24,MYO1C,ANK3,TARDBP,PPP3R1,THY1,RABEP1,NR4A3,RAB35,DLL1,ELMO2,SLC25A22,ARF3,GOLGA7,GABRG2,KC…
GO:BP	cellular component organization	GO:0016043	1.72548e-08	7.76309	7478	254	120	27350	TACC1,APLN,ARL2,NAV1,VAV2,PDLIM1,LHFPL4,ITPR1,MED1,TWF1,ZYX,SF1,TAOK3,RAB1B,CRTC3,RAF1,ACTG1,EIF4B,ARFGAP2,CHD1,APBA1,RAB4B,ANKFY1,ARID4A,KLF4,G3BP2,HCFC1,BCL11A,WDTC1,BAG5,PRKCD,CLIC5,TEAD1,HCLS1,FAM98A,ARMC1,HAS2,RC3H1,PRKCE,CPEB3,CTNND1,PI4K2A,AP2A1,SPTBN2,EZH1,PTPRJ,CHD2,TUB,SLITRK1,SYDE1,NF2,STXBP1,BCR,POLDIP2,CRKL,MECP2,DICER1,APPL1,BCL2L2,ARL8B,KIF5A,COPS7A,SMPD3,TTL,PID1,PEG10,KRT5,MYO1C,…
GO:BP	cellular response to chemical stimulus	GO:0070887	2.17829e-08	7.66188	3503	254	73	27350	APLN,RARB,ITPR1,MED1,CACNA2D1,FKBP1A,ZYX,EGLN2,CPEB2,RAF1,ACTG1,PELI3,ARID4A,KLF4,SAFB,HCFC1,BCL11A,WDTC1,BAG5,PRKCD,ESRRA,HCLS1,HAS2,BMPR1A,RC3H1,PRKCE,CPEB3,SPRY4,PIM1,PTPRJ,WNK1,IRAK2,ALOX12,UBR5,STXBP1,SOCS5,GNPNAT1,BCR,PDCD4,CRKL,MECP2,DICER1,APPL1,BCL2L2,SMPD3,PID1,PEG10,MYO1C,ANK3,NR4A3,RAB35,DLL1,NR2C2,ELMO2,MGA,PARP16,GABRG2,INSR,ACVR2B,HDGF,ACTR2,CACNB1,BACE1,NDEL1,ABL2,TSKU,RAB11FIP2,V…
GO:BP	signaling	GO:0023052	2.45142e-08	7.61058	7515	254	120	27350	APLN,RARB,VAV2,ITPR1,MED1,CACNA2D1,FKBP1A,ZYX,CAB39,TAOK3,CRTC3,RAF1,PELI3,APBA1,CAMKK1,RAB4B,ARID4A,KLF4,G3BP2,SAFB,KIF1B,HCFC1,CACNA1C,BAG5,PRKCD,TEAD1,CCNYL1,ESRRA,CHAC1,HCLS1,ARHGAP5,BMPR1A,RC3H1,PRKCE,CNIH2,CPEB3,CTNND1,CDK6,CASKIN1,SPRY4,PIM1,SPTBN2,PTPRJ,TUB,TBKBP1,KBTBD2,WNK1,SYDE1,NF2,IRAK2,ZNRF3,UBR5,PPP1R2,STXBP1,SOCS5,BCR,PDCD4,CRKL,MECP2,DICER1,APPL1,BCL2L2,SMPD3,PID1,PEG10,MYO1C,ANK…
GO:BP	regulation of protein metabolic process	GO:0051246	2.55199e-08	7.59312	2631	254	61	27350	GGA3,TNRC6B,TWF1,CAB39,CCNJL,TAOK3,RAB1B,EGLN2,CPEB2,RAF1,CAMKK1,KLF4,HCFC1,BAG5,PRKCD,CCNYL1,CHAC1,HCLS1,BMPR1A,RC3H1,PRKCE,CPEB3,CTNND1,SPRY4,PIM1,PTPRJ,WNK1,NF2,ALOX12,UBR5,PPP1R2,SOCS5,PDCD4,CRKL,MECP2,SMPD3,PID1,MYO1C,POMT2,TARDBP,THY1,PERP,RTF1,DBNDD1,PHF19,SUFU,PARP16,PSME3,PSMF1,INSR,ACVR2B,HTT,MYH9,RASSF5,CCNJ,GRIN1,RPS6KA5,SDCBP,CAPRIN1,PATL1,ZFP36L1
GO:BP	response to stimulus	GO:0050896	3.11443e-08	7.50662	10488	254	150	27350	APLN,RARB,VAV2,PAPPA,PDLIM1,ITPR1,MED1,TWF1,CACNA2D1,FKBP1A,ZYX,CAB39,TAOK3,EGLN2,CPEB2,CRTC3,RAF1,ACTG1,PELI3,CAMKK1,RAB4B,ARID4A,FKBP5,KLF4,G3BP2,SAFB,HCFC1,CACNA1C,BCL11A,WDTC1,BAG5,PRKCD,CLIC5,TEAD1,CCNYL1,ESRRA,CHAC1,HCLS1,HAS2,ARHGAP5,BMPR1A,RC3H1,PRKCE,CNIH2,KPNA4,CPEB3,CTNND1,CDK6,PI4K2A,CASKIN1,SPRY4,PIM1,EZH1,PTPRJ,CHD2,TUB,TBKBP1,KBTBD2,KPNA6,WNK1,SYDE1,NF2,IRAK2,BACH2,ALOX12,ZNRF3,UBR…
GO:BP	cell communication	GO:0007154	4.94374e-08	7.30594	7590	254	120	27350	APLN,RARB,VAV2,ITPR1,MED1,CACNA2D1,FKBP1A,ZYX,CAB39,TAOK3,CRTC3,RAF1,PELI3,APBA1,CAMKK1,RAB4B,ARID4A,KLF4,G3BP2,SAFB,KIF1B,HCFC1,CACNA1C,BAG5,PRKCD,TEAD1,CCNYL1,ESRRA,CHAC1,HCLS1,ARHGAP5,BMPR1A,RC3H1,PRKCE,CNIH2,CPEB3,CTNND1,CDK6,CASKIN1,SPRY4,PIM1,SPTBN2,PTPRJ,TUB,TBKBP1,KBTBD2,WNK1,SYDE1,NF2,IRAK2,ZNRF3,UBR5,PPP1R2,STXBP1,SOCS5,BCR,PDCD4,CRKL,MECP2,DICER1,APPL1,BCL2L2,SMPD3,PID1,PEG10,MYO1C,ANK…
GO:BP	vesicle-mediated transport	GO:0016192	4.99353e-08	7.30159	1664	254	46	27350	APLN,GGA3,RAB1B,ACTG1,ARFGAP2,APBA1,TMEM87A,RAB4B,ANKFY1,KIF1B,CACNA1C,PRKCE,CNIH2,PI4K2A,AP2A1,SPTBN2,PTPRJ,TUB,STXBP1,BCR,APPL1,ARL8B,KIF5A,SMPD3,PEG10,ANK3,PPP3R1,RABEP1,NR4A3,RAB35,DLL1,ELMO2,ARF3,GOLGA7,INSR,ARFIP1,TRIP10,BACE1,CSNK1G2,HTT,MYH9,RAB11FIP2,PRRT2,VAPB,SDCBP,ANKRD13B
GO:BP	cellular developmental process	GO:0048869	5.15797e-08	7.28752	4684	254	87	27350	TACC1,NAV1,RARB,EN2,ITPR1,MED1,TWF1,SF1,TAOK3,RAF1,ACTG1,MYT1L,ARID4A,KLF4,BCL11A,BAG5,CLIC5,ESRRA,CHAC1,HCLS1,HAS2,BMPR1A,RC3H1,CPEB3,CTNND1,CDK6,AP2A1,SPRY4,PIM1,PTPRJ,PHF5A,CHD2,SLITRK1,COPS2,NF2,ELAVL3,STXBP1,SOCS5,BCR,POLDIP2,PDCD4,CRKL,ZFPM2,MECP2,DICER1,KIF5A,SMPD3,TTL,PID1,PEG10,KRT5,ANK3,PPP3R1,PLXNA2,THY1,NR4A3,RAB35,DLL1,NR2C2,RTF1,RAI14,PHF19,SUFU,MDGA1,MGA,TBPL1,MEF2D,ACVR2B,TRIP10,A…
GO:BP	cellular response to stimulus	GO:0051716	6.39958e-08	7.19385	8864	254	133	27350	APLN,RARB,VAV2,ITPR1,MED1,CACNA2D1,FKBP1A,ZYX,CAB39,TAOK3,EGLN2,CPEB2,CRTC3,RAF1,ACTG1,PELI3,CAMKK1,RAB4B,ARID4A,KLF4,G3BP2,SAFB,HCFC1,CACNA1C,BCL11A,WDTC1,BAG5,PRKCD,TEAD1,CCNYL1,ESRRA,CHAC1,HCLS1,HAS2,ARHGAP5,BMPR1A,RC3H1,PRKCE,CNIH2,CPEB3,CTNND1,CDK6,CASKIN1,SPRY4,PIM1,PTPRJ,CHD2,TUB,TBKBP1,KBTBD2,WNK1,SYDE1,NF2,IRAK2,ALOX12,ZNRF3,UBR5,PPP1R2,STXBP1,SOCS5,GNPNAT1,BCR,POLDIP2,PDCD4,CRKL,MECP2,D…
GO:BP	regulation of cellular component biogenesis	GO:0044087	6.64731e-08	7.17735	973	254	34	27350	ARL2,LHFPL4,TWF1,RAB1B,RAF1,ACTG1,G3BP2,HCFC1,BAG5,PRKCD,HCLS1,FAM98A,HAS2,PRKCE,SPTBN2,PTPRJ,SLITRK1,NF2,STXBP1,POLDIP2,MECP2,SMPD3,MYO1C,THY1,MDGA1,ARPC5L,ACTR2,NDEL1,HTT,PRRT2,GRIN1,MAP4,SDCBP,VCL
GO:BP	cellular component organization or biogenesis	GO:0071840	1.01059e-07	6.99542	7668	254	120	27350	TACC1,APLN,ARL2,NAV1,VAV2,PDLIM1,LHFPL4,ITPR1,MED1,TWF1,ZYX,SF1,TAOK3,RAB1B,CRTC3,RAF1,ACTG1,EIF4B,ARFGAP2,CHD1,APBA1,RAB4B,ANKFY1,ARID4A,KLF4,G3BP2,HCFC1,BCL11A,WDTC1,BAG5,PRKCD,CLIC5,TEAD1,HCLS1,FAM98A,ARMC1,HAS2,RC3H1,PRKCE,CPEB3,CTNND1,PI4K2A,AP2A1,SPTBN2,EZH1,PTPRJ,CHD2,TUB,SLITRK1,SYDE1,NF2,STXBP1,BCR,POLDIP2,CRKL,MECP2,DICER1,APPL1,BCL2L2,ARL8B,KIF5A,COPS7A,SMPD3,TTL,PID1,PEG10,KRT5,MYO1C,…
GO:BP	animal organ development	GO:0048513	1.87195e-07	6.7277	3824	254	75	27350	TACC1,LUZP1,APLN,RARB,EN2,PDLIM1,ITPR1,MED1,FKBP1A,SF1,OTX1,RAF1,ARID4A,KLF4,CACNA1C,BCL11A,CLIC5,ESRRA,PNPLA6,HCLS1,HAS2,ARHGAP5,BMPR1A,RC3H1,CTNND1,CDK6,SPRY4,PIM1,MEOX2,SPTBN2,EZH1,PTPRJ,CHD2,TUB,COPS2,NF2,ALOX12,ZNRF3,SOCS5,BCR,IGSF3,PDCD4,CRKL,ZFPM2,MECP2,BCL2L2,CD164,SMPD3,PEG10,KRT5,PPP3R1,PLXNA2,THY1,PERP,NR4A3,DLL1,NR2C2,SUFU,MDGA1,NFIA,MEF2D,INSR,ACVR2B,TRIP10,NDEL1,TSKU,MYH9,GRIN1,SMAR…
GO:BP	negative regulation of nitrogen compound metabolic process	GO:0051172	1.9291e-07	6.71464	2548	254	58	27350	RARB,GGA3,MED1,TNRC6B,CPEB2,MYT1L,ARID4A,KLF4,HCFC1,BCL11A,WDTC1,BAG5,PRKCD,ESRRA,CHAC1,HCLS1,RC3H1,PRKCE,CPEB3,CDK6,AP2A1,SPRY4,CC2D1B,EZH1,PTPRJ,COPS2,NF2,BACH2,UBR5,SOCS5,PDCD4,CRKL,ZFPM2,MECP2,SMPD3,PID1,PHC3,TARDBP,THY1,NR4A3,NR2C2,RTF1,DBNDD1,PHF19,SUFU,OTUD7B,HMGA1,MAZ,PSMF1,INSR,ACVR2B,HDGF,RPS6KA5,SMARCE1,SDCBP,CAPRIN1,PATL1,ZFP36L1
GO:BP	response to endogenous stimulus	GO:0009719	2.20708e-07	6.65618	1805	254	47	27350	APLN,RARB,PAPPA,ITPR1,MED1,CACNA2D1,ZYX,CAB39,CPEB2,ARID4A,SAFB,BCL11A,WDTC1,PRKCD,ESRRA,HCLS1,HAS2,BMPR1A,PRKCE,CPEB3,SPRY4,PTPRJ,KBTBD2,UBR5,SOCS5,PDCD4,CRKL,MECP2,APPL1,BCL2L2,SMPD3,PID1,PEG10,MYO1C,NR4A3,RAB35,GABRG2,INSR,ACVR2B,ACTR2,CACNB1,BACE1,NDEL1,TSKU,HSD11B2,SDCBP,ZFP36L1
GO:BP	cell differentiation	GO:0030154	2.3348e-07	6.63175	4652	254	85	27350	TACC1,NAV1,RARB,EN2,ITPR1,MED1,TWF1,SF1,TAOK3,RAF1,ACTG1,MYT1L,ARID4A,KLF4,BCL11A,BAG5,CLIC5,ESRRA,CHAC1,HCLS1,HAS2,BMPR1A,RC3H1,CPEB3,CTNND1,CDK6,AP2A1,SPRY4,PIM1,PTPRJ,PHF5A,CHD2,SLITRK1,COPS2,NF2,ELAVL3,STXBP1,SOCS5,BCR,PDCD4,CRKL,ZFPM2,MECP2,DICER1,KIF5A,SMPD3,TTL,PEG10,KRT5,ANK3,PPP3R1,PLXNA2,THY1,NR4A3,RAB35,DLL1,NR2C2,RTF1,RAI14,PHF19,SUFU,MDGA1,MGA,TBPL1,MEF2D,ACVR2B,TRIP10,ACTR2,NDEL1,AB…
GO:BP	regulation of biosynthetic process	GO:0009889	2.41238e-07	6.61755	4245	254	80	27350	TACC1,APLN,RARB,EN2,PDLIM1,MED1,TNRC6B,SF1,OTX1,CPEB2,CRTC3,RAF1,CHD1,MYT1L,ARID4A,KLF4,SAFB,HCFC1,BCL11A,WDTC1,PRKCD,TEAD1,ESRRA,HCLS1,HAS2,BMPR1A,RC3H1,CPEB3,CDK6,AP2A1,CC2D1B,PIM1,MEOX2,EZH1,PHF5A,CHD2,COPS2,KPNA6,IRAK2,BACH2,PDCD4,ZFPM2,MECP2,DICER1,APPL1,SMPD3,PID1,MYO1C,PHC3,POMT2,ERLIN2,TARDBP,PPP3R1,ERLIN1,NR4A3,DLL1,NR2C2,RTF1,PHF19,SUFU,OTUD7B,MGA,HMGA1,MAZ,NFIA,MEF2D,MED26,HIC2,ZBTB9,I…
GO:BP	positive regulation of RNA metabolic process	GO:0051254	3.25144e-07	6.48792	1892	254	48	27350	TACC1,APLN,RARB,EN2,PDLIM1,MED1,TNRC6B,OTX1,CRTC3,RAF1,MYT1L,ARID4A,KLF4,SAFB,HCFC1,TEAD1,ESRRA,HCLS1,BMPR1A,RC3H1,CPEB3,PIM1,MEOX2,EZH1,PHF5A,KPNA6,ZFPM2,MECP2,PID1,MYO1C,TARDBP,PPP3R1,NR4A3,DLL1,NR2C2,MGA,HMGA1,MAZ,NFIA,MEF2D,MED26,INSR,HDGF,ACTR2,GRIN1,RPS6KA5,PATL1,ZFP36L1
GO:BP	cell adhesion	GO:0007155	3.27627e-07	6.48462	1445	254	41	27350	ARL2,ZYX,ACTG1,KLF4,PRKCD,HAS2,RC3H1,PRKCE,CTNND1,CDK6,SPRY4,PTPRJ,SLITRK1,WNK1,NF2,ALOX12,STXBP1,SOCS5,BCR,POLDIP2,CRKL,DICER1,CD164,ANK3,PLXNA2,THY1,PERP,NR4A3,PCDH9,DLL1,ITGA10,ELMO2,MDGA1,MYH9,TNFRSF21,SMARCE1,VCL,MEGF11,EFNB1,CLDN6,ZFP36L1
GO:BP	regulation of transport	GO:0051049	3.68204e-07	6.43391	1899	254	48	27350	APLN,ITPR1,CACNA2D1,FKBP1A,ACTG1,APBA1,RAB4B,ANKFY1,HCFC1,CACNA1C,PRKCD,CLIC5,HCLS1,PRKCE,CNIH2,AP2A1,PIM1,PTPRJ,TUB,WNK1,UBR5,STXBP1,BCR,MECP2,APPL1,SMPD3,PID1,MYO1C,ANK3,TARDBP,PPP3R1,THY1,NR4A3,DLL1,SLC25A22,KCND1,INSR,ARFIP1,RAN,CACNB1,BACE1,ABCG8,NDEL1,HTT,PRRT2,GRIN1,SDCBP,ANKRD13B
GO:BP	negative regulation of metabolic process	GO:0009892	4.33928e-07	6.36258	3578	254	71	27350	APLN,RARB,GGA3,MED1,TNRC6B,CPEB2,CRTC3,MYT1L,ARID4A,KLF4,HCFC1,BCL11A,WDTC1,BAG5,PRKCD,ESRRA,CHAC1,HCLS1,BMPR1A,RC3H1,PRKCE,CPEB3,CDK6,AP2A1,SPRY4,CC2D1B,EZH1,PTPRJ,COPS2,WNK1,NF2,BACH2,UBR5,SOCS5,BCR,POLDIP2,PDCD4,CRKL,ZFPM2,MECP2,DICER1,SMPD3,PID1,PHC3,ERLIN2,TARDBP,ERLIN1,THY1,NR4A3,DLL1,NR2C2,RTF1,DBNDD1,PHF19,SUFU,OTUD7B,HMGA1,MAZ,PSMF1,INSR,ACVR2B,HDGF,SMYD5,TSKU,TNFRSF21,RPS6KA5,SMARCE1,SD…
GO:BP	neurogenesis	GO:0022008	4.48883e-07	6.34787	1844	254	47	27350	TACC1,NAV1,RARB,EN2,ITPR1,MED1,TWF1,TAOK3,MYT1L,KLF4,BCL11A,BAG5,CLIC5,CHAC1,BMPR1A,CPEB3,CDK6,AP2A1,PTPRJ,SLITRK1,COPS2,NF2,STXBP1,CRKL,MECP2,KIF5A,TTL,ANK3,PPP3R1,PLXNA2,THY1,NR4A3,RAB35,DLL1,SUFU,MDGA1,ACTR2,NDEL1,ABL2,TSKU,GRIN1,TNFRSF21,MAP4,SMARCE1,CAPRIN1,VCL,EFNB1
GO:MF	protein domain specific binding	GO:0019904	4.85736e-07	6.3136	815	254	30	25299	TACC1,ANGEL1,ITPR1,MED1,APBA1,CACNA1C,PRKCD,ESRRA,HCLS1,ARHGAP5,PRKCE,CTNND1,CASKIN1,NF2,PPP1R2,STXBP1,MECP2,DICER1,BCL2L2,PPP3R1,RABEP1,ELMO2,INSR,ARFIP1,RAN,CACNB1,MYH9,M6PR,PRRT2,VAPB
GO:BP	negative regulation of biosynthetic process	GO:0009890	6.10498e-07	6.21432	1730	254	45	27350	RARB,MED1,TNRC6B,CPEB2,MYT1L,ARID4A,KLF4,HCFC1,BCL11A,WDTC1,ESRRA,HCLS1,RC3H1,CPEB3,CDK6,AP2A1,CC2D1B,EZH1,COPS2,BACH2,PDCD4,ZFPM2,MECP2,SMPD3,PID1,PHC3,ERLIN2,TARDBP,ERLIN1,NR4A3,NR2C2,RTF1,PHF19,SUFU,OTUD7B,HMGA1,MAZ,ACVR2B,HDGF,RPS6KA5,SMARCE1,SDCBP,CAPRIN1,PATL1,ZFP36L1
GO:MF	ion binding	GO:0043167	7.51968e-07	6.1238	5904	254	102	25299	ARL2,RARB,VAV2,PAPPA,PDLIM1,ITPR1,TWF1,DHDDS,CACNA2D1,ZYX,SF1,CAB39,TAOK3,RAB1B,EGLN2,RAF1,ACTG1,ARFGAP2,CHD1,APBA1,CAMKK1,RAB4B,MYT1L,ANKFY1,KLF4,KIF1B,TLL1,CACNA1C,BCL11A,RNF38,PRKCD,UBE2R2,IDH3A,ESRRA,ARMC1,ARHGAP5,BMPR1A,RC3H1,GNS,PRKCE,CDK6,PI4K2A,PIM1,GALNT7,PHF5A,CHD2,TBKBP1,ZCCHC2,WNK1,IRAK2,ALOX12,ZNRF3,UBR5,MYLK4,BCR,ZFPM2,DICER1,ARL8B,KIF5A,SMPD3,TTL,PEG10,MYO1C,PHC3,UBR7,PPP3R1,NR4A3,…
GO:BP	multicellular organismal process	GO:0032501	8.54659e-07	6.06821	8878	254	130	27350	TACC1,LUZP1,APLN,NAV1,RARB,VAV2,PAPPA,EN2,PDLIM1,LHFPL4,ITPR1,MED1,TWF1,CACNA2D1,FKBP1A,SF1,TAOK3,OTX1,CRTC3,RAF1,ACTG1,APBA1,MYT1L,ARID4A,KLF4,KIF1B,HCFC1,CACNA1C,BCL11A,WDTC1,BAG5,PRKCD,CLIC5,CCNYL1,ESRRA,PNPLA6,CHAC1,HCLS1,HAS2,BMPR1A,RC3H1,PRKCE,CNIH2,CPEB3,CTNND1,CDK6,AP2A1,SPRY4,PIM1,MEOX2,SPTBN2,EZH1,PTPRJ,CHD2,TUB,SLITRK1,COPS2,KPNA6,WNK1,SYDE1,NF2,ELAVL3,ALOX12,ZNRF3,STXBP1,SOCS5,BCR,IGS…
GO:MF	enzyme binding	GO:0019899	1.00023e-06	5.9999	2280	254	54	25299	GGA3,ITPR1,FKBP1A,JAKMIP2,CAB39,RAF1,ACTG1,ANKFY1,KLF4,KIF1B,CACNA1C,BCL11A,WDTC1,BAG5,PRKCD,CCNYL1,RANBP3,HCLS1,PRKCE,CTNND1,AP2A1,PPME1,PTPRJ,WNK1,STXBP1,SOCS5,BCR,CRKL,MECP2,APPL1,LIPE,MYO1C,ERLIN2,PPP3R1,ERLIN1,THY1,NR4A3,RTF1,SUFU,ELMO2,HMGA1,PARP16,MEF2D,INSR,HERC2,CACNB1,BACE1,HTT,RAB11FIP2,RASSF5,VAPB,GRIN1,VCL,MAPK4
GO:BP	cellular response to endogenous stimulus	GO:0071495	1.01773e-06	5.99237	1501	254	41	27350	APLN,RARB,ITPR1,MED1,CACNA2D1,ZYX,CPEB2,ARID4A,SAFB,BCL11A,WDTC1,PRKCD,ESRRA,HAS2,BMPR1A,PRKCE,CPEB3,SPRY4,PTPRJ,UBR5,PDCD4,CRKL,MECP2,APPL1,BCL2L2,SMPD3,PID1,PEG10,MYO1C,NR4A3,RAB35,GABRG2,INSR,ACVR2B,ACTR2,CACNB1,BACE1,NDEL1,TSKU,SDCBP,ZFP36L1
GO:BP	cell junction organization	GO:0034330	1.04169e-06	5.98226	753	254	28	27350	ARL2,LHFPL4,ACTG1,CTNND1,SPTBN2,PTPRJ,SLITRK1,NF2,BCR,POLDIP2,CRKL,MECP2,MYO1C,ANK3,THY1,PERP,MDGA1,NFIA,GABRG2,INSR,ACTR2,CACNB1,GRIN1,SDCBP,CAPRIN1,VCL,EFNB1,CLDN6
GO:BP	protein transport	GO:0015031	1.09383e-06	5.96105	1568	254	42	27350	GGA3,MED1,RAB1B,RAF1,ARFGAP2,APBA1,RAB4B,HCFC1,CACNA1C,PRKCD,RANBP3,HCLS1,PRKCE,KPNA4,AP2A1,KPNA6,UBR5,FAM53C,STXBP1,BCR,APPL1,ARL8B,KIF5A,NAGPA,SNX24,MYO1C,ANK3,TARDBP,PPP3R1,RABEP1,RAB35,SLC25A22,ARF3,GOLGA7,ACVR2B,ARFIP1,RAN,CACNB1,NDEL1,MYH9,RAB11FIP2,M6PR
GO:BP	regulation of macromolecule biosynthetic process	GO:0010556	1.11049e-06	5.95448	3973	254	75	27350	TACC1,APLN,RARB,EN2,PDLIM1,MED1,TNRC6B,OTX1,CPEB2,CRTC3,RAF1,CHD1,MYT1L,ARID4A,KLF4,SAFB,HCFC1,BCL11A,WDTC1,PRKCD,TEAD1,ESRRA,HCLS1,HAS2,BMPR1A,RC3H1,CPEB3,CDK6,AP2A1,CC2D1B,PIM1,MEOX2,EZH1,PHF5A,CHD2,COPS2,KPNA6,IRAK2,BACH2,PDCD4,ZFPM2,MECP2,SMPD3,PID1,MYO1C,PHC3,POMT2,TARDBP,PPP3R1,NR4A3,DLL1,NR2C2,RTF1,PHF19,SUFU,OTUD7B,MGA,HMGA1,MAZ,NFIA,MEF2D,MED26,HIC2,ZBTB9,INSR,ACVR2B,HDGF,ACTR2,GRIN1,RPS…
GO:MF	kinase binding	GO:0019900	1.22072e-06	5.91338	848	254	30	25299	JAKMIP2,CAB39,RAF1,KIF1B,BCL11A,BAG5,PRKCD,CCNYL1,HCLS1,PRKCE,CTNND1,AP2A1,PPME1,PTPRJ,WNK1,STXBP1,SOCS5,CRKL,APPL1,LIPE,THY1,NR4A3,SUFU,ELMO2,PARP16,INSR,CACNB1,HTT,RAB11FIP2,MAPK4
GO:BP	regulation of protein modification process	GO:0031399	1.25034e-06	5.90297	1575	254	42	27350	TWF1,CAB39,CCNJL,TAOK3,RAF1,CAMKK1,HCFC1,BAG5,PRKCD,CCNYL1,HCLS1,BMPR1A,PRKCE,CTNND1,SPRY4,PIM1,PTPRJ,WNK1,NF2,UBR5,PPP1R2,SOCS5,PDCD4,CRKL,MECP2,SMPD3,PID1,MYO1C,POMT2,TARDBP,THY1,RTF1,DBNDD1,PHF19,PARP16,INSR,ACVR2B,HTT,RASSF5,CCNJ,RPS6KA5,SDCBP
GO:BP	positive regulation of nucleobase-containing compound metabolic process	GO:0045935	1.26035e-06	5.89951	2107	254	50	27350	TACC1,APLN,RARB,EN2,PDLIM1,MED1,TNRC6B,OTX1,CRTC3,RAF1,MYT1L,ARID4A,KLF4,SAFB,HCFC1,PRKCD,TEAD1,ESRRA,HCLS1,BMPR1A,RC3H1,CPEB3,PIM1,MEOX2,EZH1,PHF5A,KPNA6,ZFPM2,MECP2,PID1,MYO1C,TARDBP,PPP3R1,NR4A3,DLL1,NR2C2,MGA,HMGA1,MAZ,NFIA,MEF2D,MED26,INSR,HDGF,ACTR2,GRIN1,RPS6KA5,SMARCE1,PATL1,ZFP36L1
GO:BP	nitrogen compound transport	GO:0071705	1.4992e-06	5.82414	2049	254	49	27350	APLN,ARL2,GGA3,MED1,RAB1B,RAF1,ARFGAP2,APBA1,RAB4B,G3BP2,HCFC1,CACNA1C,PRKCD,RANBP3,HCLS1,PRKCE,KPNA4,AP2A1,KPNA6,UBR5,FAM53C,STXBP1,BCR,MECP2,APPL1,ARL8B,KIF5A,SMPD3,NAGPA,PEG10,SNX24,MYO1C,ANK3,TARDBP,PPP3R1,RABEP1,RAB35,SLC25A22,ARF3,GOLGA7,ACVR2B,ARFIP1,RAN,CACNB1,NDEL1,MYH9,RAB11FIP2,M6PR,ZFP36L1
GO:BP	macromolecule biosynthetic process	GO:0009059	1.68716e-06	5.77284	4836	254	85	27350	TACC1,APLN,RARB,EN2,PDLIM1,DOLPP1,MED1,TNRC6B,DHDDS,OTX1,CPEB2,CRTC3,RAF1,EIF4B,CHD1,MYT1L,ARID4A,KLF4,SAFB,HCFC1,BCL11A,WDTC1,PRKCD,TEAD1,ESRRA,HCLS1,HAS2,BMPR1A,RC3H1,CPEB3,CDK6,AP2A1,CC2D1B,PIM1,MEOX2,GALNT7,EZH1,PHF5A,CHD2,COPS2,KPNA6,IRAK2,BACH2,POLDIP2,PDCD4,ZFPM2,MECP2,LIPE,SMPD3,NAGPA,PID1,MYO1C,PHC3,POMT2,TARDBP,PPP3R1,NR4A3,DLL1,NR2C2,RTF1,PHF19,SUFU,DPY19L4,OTUD7B,MGA,HMGA1,MAZ,GOLGA7,…
GO:BP	phosphorylation	GO:0016310	1.71104e-06	5.76674	1921	254	47	27350	APLN,ARL2,VAV2,TWF1,CAB39,CCNJL,TAOK3,RAF1,CAMKK1,KLF4,PRKCD,CCNYL1,HCLS1,BMPR1A,PRKCE,CTNND1,CDK6,PI4K2A,SPRY4,PIM1,PPME1,PTPRJ,COPS2,WNK1,NF2,IRAK2,MYLK4,SOCS5,BCR,PDCD4,CRKL,SMPD3,PID1,TARDBP,THY1,DBNDD1,PI4KB,PARP16,INSR,ACVR2B,CSNK1G2,ABL2,HTT,CCNJ,RPS6KA5,SDCBP,MAPK4
GO:BP	intracellular transport	GO:0046907	1.8933e-06	5.72278	1533	254	41	27350	TACC1,GGA3,MED1,RAB1B,APBA1,TMEM87A,ANKFY1,KIF1B,PRKCD,RANBP3,HCLS1,CNIH2,KPNA4,AP2A1,TUB,KPNA6,BACH2,UBR5,FAM53C,STXBP1,BCR,MECP2,APPL1,BCL2L2,ARL8B,KIF5A,MYO1C,ANK3,TARDBP,PPP3R1,RAB35,ARF3,GOLGA7,ARFIP1,RAN,ACTR2,CACNB1,NDEL1,HTT,M6PR,VAPB
GO:BP	regulation of molecular function	GO:0065009	2.67714e-06	5.57233	3029	254	62	27350	ARL2,VAV2,CACNA2D1,FKBP1A,CAB39,CCNJL,TAOK3,CPEB2,CRTC3,RAF1,ARFGAP2,CAMKK1,KLF4,CACNA1C,WDTC1,BAG5,PRKCD,CCNYL1,RANBP3,HCLS1,BMPR1A,PRKCE,CNIH2,SPRY4,PIM1,PTPRJ,WNK1,SYDE1,NF2,IRAK2,ALOX12,PPP1R2,SOCS5,BCR,POLDIP2,PDCD4,CRKL,MECP2,ANK3,PPP3R1,PLXNA2,THY1,PERP,RABEP1,DBNDD1,SUFU,ARHGAP20,PARP16,PSME3,PSMF1,INSR,ACVR2B,RAN,CACNB1,NDEL1,ABL2,HTT,RAB11FIP2,CCNJ,GRIN1,RPS6KA5,ARHGAP19
GO:BP	establishment of protein localization	GO:0045184	2.73236e-06	5.56346	1682	254	43	27350	GGA3,MED1,RAB1B,RAF1,ARFGAP2,APBA1,RAB4B,HCFC1,CACNA1C,PRKCD,RANBP3,HCLS1,PRKCE,KPNA4,AP2A1,KPNA6,UBR5,FAM53C,STXBP1,BCR,APPL1,ARL8B,KIF5A,NAGPA,SNX24,MYO1C,ANK3,TARDBP,PPP3R1,RABEP1,RAB35,SLC25A22,ARF3,GOLGA7,ACVR2B,ARFIP1,RAN,CACNB1,NDEL1,MYH9,RAB11FIP2,M6PR,GORASP2
GO:BP	transcription by RNA polymerase II	GO:0006366	2.76646e-06	5.55808	2585	254	56	27350	RARB,EN2,PDLIM1,MED1,OTX1,CRTC3,RAF1,CHD1,MYT1L,ARID4A,KLF4,SAFB,HCFC1,BCL11A,WDTC1,TEAD1,ESRRA,HCLS1,BMPR1A,CPEB3,CDK6,CC2D1B,MEOX2,EZH1,CHD2,COPS2,KPNA6,BACH2,ZFPM2,MECP2,PID1,MYO1C,PPP3R1,NR4A3,DLL1,NR2C2,RTF1,PHF19,SUFU,OTUD7B,MGA,HMGA1,MAZ,NFIA,TBPL1,MEF2D,MED26,HIC2,ZBTB9,ACVR2B,HDGF,ACTR2,GRIN1,RPS6KA5,SMARCE1,SDCBP
GO:BP	negative regulation of cellular biosynthetic process	GO:0031327	2.93499e-06	5.53239	1686	254	43	27350	RARB,MED1,TNRC6B,CPEB2,MYT1L,ARID4A,KLF4,HCFC1,BCL11A,WDTC1,ESRRA,HCLS1,RC3H1,CPEB3,CDK6,CC2D1B,EZH1,COPS2,BACH2,PDCD4,ZFPM2,MECP2,PID1,PHC3,ERLIN2,TARDBP,ERLIN1,NR4A3,NR2C2,RTF1,PHF19,SUFU,OTUD7B,HMGA1,MAZ,ACVR2B,HDGF,RPS6KA5,SMARCE1,SDCBP,CAPRIN1,PATL1,ZFP36L1
GO:BP	negative regulation of macromolecule biosynthetic process	GO:0010558	3.00217e-06	5.52256	1622	254	42	27350	RARB,MED1,TNRC6B,CPEB2,MYT1L,ARID4A,KLF4,HCFC1,BCL11A,WDTC1,ESRRA,HCLS1,RC3H1,CPEB3,CDK6,AP2A1,CC2D1B,EZH1,COPS2,BACH2,PDCD4,ZFPM2,MECP2,SMPD3,PHC3,TARDBP,NR4A3,NR2C2,RTF1,PHF19,SUFU,OTUD7B,HMGA1,MAZ,ACVR2B,HDGF,RPS6KA5,SMARCE1,SDCBP,CAPRIN1,PATL1,ZFP36L1
GO:BP	regulation of transcription by RNA polymerase II	GO:0006357	3.17814e-06	5.49783	2522	254	55	27350	RARB,EN2,PDLIM1,MED1,OTX1,CRTC3,RAF1,CHD1,MYT1L,ARID4A,KLF4,SAFB,HCFC1,BCL11A,WDTC1,TEAD1,ESRRA,HCLS1,BMPR1A,CPEB3,CDK6,CC2D1B,MEOX2,EZH1,CHD2,COPS2,KPNA6,BACH2,ZFPM2,MECP2,PID1,MYO1C,PPP3R1,NR4A3,DLL1,NR2C2,RTF1,PHF19,SUFU,OTUD7B,MGA,HMGA1,MAZ,NFIA,MEF2D,MED26,HIC2,ZBTB9,ACVR2B,HDGF,ACTR2,GRIN1,RPS6KA5,SMARCE1,SDCBP
GO:BP	regulation of cellular biosynthetic process	GO:0031326	3.56966e-06	5.44737	4158	254	76	27350	TACC1,APLN,RARB,EN2,PDLIM1,MED1,TNRC6B,OTX1,CPEB2,CRTC3,RAF1,CHD1,MYT1L,ARID4A,KLF4,SAFB,HCFC1,BCL11A,WDTC1,PRKCD,TEAD1,ESRRA,HCLS1,BMPR1A,RC3H1,CPEB3,CDK6,CC2D1B,PIM1,MEOX2,EZH1,PHF5A,CHD2,COPS2,KPNA6,IRAK2,BACH2,PDCD4,ZFPM2,MECP2,APPL1,SMPD3,PID1,MYO1C,PHC3,POMT2,ERLIN2,TARDBP,PPP3R1,ERLIN1,NR4A3,DLL1,NR2C2,RTF1,PHF19,SUFU,OTUD7B,MGA,HMGA1,MAZ,NFIA,MEF2D,MED26,HIC2,ZBTB9,INSR,ACVR2B,HDGF,ACTR2,…
GO:BP	cell surface receptor signaling pathway	GO:0007166	3.75941e-06	5.42488	2829	254	59	27350	APLN,MED1,FKBP1A,ZYX,RAF1,PELI3,ARID4A,KLF4,PRKCD,CCNYL1,CHAC1,HCLS1,BMPR1A,RC3H1,PRKCE,CTNND1,CDK6,SPRY4,PTPRJ,WNK1,NF2,IRAK2,ZNRF3,UBR5,SOCS5,BCR,PDCD4,CRKL,MECP2,APPL1,BCL2L2,SMPD3,PID1,PEG10,MYO1C,PLXNA2,THY1,PERP,NR4A3,DLL1,NR2C2,RTF1,ITGA10,SUFU,TMEM25,PSME3,INSR,GIGYF1,ACVR2B,CSNK1G2,NDEL1,HTT,AMOTL2,TSKU,GRIN1,TNFRSF21,RPS6KA5,SDCBP,EFNB1
GO:MF	catalytic activity, acting on a protein	GO:0140096	4.35481e-06	5.36103	2310	254	53	25299	PAPPA,MED1,TWF1,FKBP1A,TAOK3,EGLN2,RAF1,PELI3,PDIA6,CAMKK1,FKBP5,TLL1,RNF38,PRKCD,UBE2R2,FAM98A,BMPR1A,RC3H1,PRKCE,CDK6,PIM1,GALNT7,EZH1,PPME1,PTPRJ,WNK1,IRAK2,ZNRF3,UBR5,MYLK4,BCR,TTL,POMT2,UBR7,PPP3R1,JOSD2,OTUD7B,PARP16,FBXO27,PPP6C,PSME3,INSR,ACVR2B,HERC2,BACE1,CSNK1G2,NDEL1,ABL2,SMYD5,RPS6KA5,CAPN6,TPP1,MAPK4
GO:BP	regulation of gene expression	GO:0010468	4.6313e-06	5.3343	5453	254	91	27350	TACC1,APLN,RARB,EN2,PDLIM1,MED1,TNRC6B,SF1,OTX1,CPEB2,CRTC3,RAF1,ACTG1,CHD1,APBA1,MYT1L,ARID4A,KLF4,SAFB,KIF1B,HCFC1,BCL11A,WDTC1,TEAD1,ESRRA,CHAC1,HCLS1,FAM98A,BMPR1A,RC3H1,CPEB3,CTNND1,CDK6,CC2D1B,PIM1,MEOX2,EZH1,PTPRJ,PHF5A,CHD2,COPS2,KPNA6,IRAK2,BACH2,ALOX12,UBR5,SOCS5,PDCD4,CRKL,ZFPM2,MECP2,DICER1,APPL1,PID1,MYO1C,PHC3,ANK3,TARDBP,PPP3R1,NR4A3,DLL1,NR2C2,RTF1,PHF19,SUFU,OTUD7B,MGA,HMGA1,MAZ,…
GO:BP	organic substance transport	GO:0071702	5.65385e-06	5.24766	2490	254	54	27350	APLN,ARL2,GGA3,MED1,RAB1B,RAF1,ARFGAP2,APBA1,RAB4B,G3BP2,HCFC1,CACNA1C,PRKCD,RANBP3,HCLS1,PRKCE,KPNA4,AP2A1,KPNA6,UBR5,FAM53C,STXBP1,BCR,MECP2,APPL1,ARL8B,KIF5A,SMPD3,NAGPA,PID1,PEG10,SNX24,MYO1C,ANK3,TARDBP,PPP3R1,RABEP1,NR4A3,RAB35,SLC25A22,ARF3,GOLGA7,INSR,ACVR2B,ARFIP1,RAN,CACNB1,ABCG8,NDEL1,TSKU,MYH9,RAB11FIP2,M6PR,ZFP36L1
GO:BP	positive regulation of biosynthetic process	GO:0009891	5.74873e-06	5.24043	2134	254	49	27350	TACC1,APLN,RARB,EN2,PDLIM1,MED1,OTX1,CRTC3,RAF1,MYT1L,ARID4A,KLF4,SAFB,HCFC1,PRKCD,TEAD1,ESRRA,HCLS1,HAS2,BMPR1A,CPEB3,PIM1,MEOX2,EZH1,PHF5A,KPNA6,ZFPM2,MECP2,DICER1,APPL1,SMPD3,PID1,MYO1C,POMT2,PPP3R1,NR4A3,DLL1,NR2C2,MGA,HMGA1,MAZ,NFIA,MEF2D,MED26,INSR,HDGF,ACTR2,GRIN1,RPS6KA5
GO:BP	positive regulation of transport	GO:0051050	6.06999e-06	5.21681	1040	254	32	27350	APLN,ITPR1,CACNA2D1,ANKFY1,HCFC1,CACNA1C,PRKCD,HCLS1,PRKCE,AP2A1,PTPRJ,TUB,WNK1,UBR5,STXBP1,BCR,MECP2,APPL1,SMPD3,MYO1C,ANK3,TARDBP,PPP3R1,THY1,NR4A3,DLL1,INSR,RAN,HTT,PRRT2,GRIN1,SDCBP
GO:BP	signal transduction	GO:0007165	6.28742e-06	5.20153	6926	254	107	27350	APLN,RARB,VAV2,ITPR1,MED1,FKBP1A,ZYX,CAB39,TAOK3,CRTC3,RAF1,PELI3,CAMKK1,RAB4B,ARID4A,KLF4,G3BP2,SAFB,CACNA1C,BAG5,PRKCD,TEAD1,CCNYL1,ESRRA,CHAC1,HCLS1,ARHGAP5,BMPR1A,RC3H1,PRKCE,CNIH2,CTNND1,CDK6,CASKIN1,SPRY4,PIM1,PTPRJ,TUB,TBKBP1,KBTBD2,WNK1,SYDE1,NF2,IRAK2,ZNRF3,UBR5,PPP1R2,SOCS5,BCR,PDCD4,CRKL,MECP2,DICER1,APPL1,BCL2L2,SMPD3,PID1,PEG10,MYO1C,ANK3,ERLIN2,PPP3R1,INTS3,ERLIN1,PLXNA2,THY1,PERP,R…
GO:BP	regulation of RNA metabolic process	GO:0051252	7.08236e-06	5.14982	3814	254	71	27350	TACC1,APLN,RARB,EN2,PDLIM1,MED1,TNRC6B,SF1,OTX1,CRTC3,RAF1,CHD1,MYT1L,ARID4A,KLF4,SAFB,HCFC1,BCL11A,WDTC1,TEAD1,ESRRA,HCLS1,BMPR1A,RC3H1,CPEB3,CDK6,CC2D1B,PIM1,MEOX2,EZH1,PHF5A,CHD2,COPS2,KPNA6,IRAK2,BACH2,PDCD4,ZFPM2,MECP2,PID1,MYO1C,PHC3,TARDBP,PPP3R1,NR4A3,DLL1,NR2C2,RTF1,PHF19,SUFU,OTUD7B,MGA,HMGA1,MAZ,NFIA,MEF2D,MED26,HIC2,ZBTB9,INSR,ACVR2B,HDGF,ACTR2,RAVER1,GRIN1,RPS6KA5,SMARCE1,SDCBP,MBNL1…
GO:BP	organic substance biosynthetic process	GO:1901576	7.68729e-06	5.11423	5860	254	95	27350	TACC1,APLN,RARB,EN2,PDLIM1,DOLPP1,MED1,TNRC6B,DHDDS,SF1,OTX1,CPEB2,CRTC3,RAF1,EIF4B,CHD1,MYT1L,ARID4A,KLF4,SAFB,HCFC1,BCL11A,WDTC1,PRKCD,TEAD1,ESRRA,HCLS1,HAS2,BMPR1A,RC3H1,CPEB3,CDK6,PI4K2A,AP2A1,CC2D1B,PIM1,MEOX2,GALNT7,EZH1,PHF5A,CHD2,COPS2,KPNA6,IRAK2,BACH2,ALOX12,SOCS5,GNPNAT1,POLDIP2,PDCD4,ZFPM2,MECP2,APPL1,LIPE,SMPD3,NAGPA,PID1,MYO1C,PHC3,POMT2,ERLIN2,TARDBP,PPP3R1,ERLIN1,NR4A3,DLL1,NR2C2,…
GO:BP	negative regulation of macromolecule metabolic process	GO:0010605	7.89019e-06	5.10291	3347	254	65	27350	APLN,RARB,GGA3,MED1,TNRC6B,CPEB2,MYT1L,ARID4A,KLF4,HCFC1,BCL11A,WDTC1,BAG5,PRKCD,ESRRA,CHAC1,HCLS1,BMPR1A,RC3H1,PRKCE,CPEB3,CDK6,AP2A1,SPRY4,CC2D1B,EZH1,PTPRJ,COPS2,NF2,BACH2,UBR5,SOCS5,PDCD4,CRKL,ZFPM2,MECP2,DICER1,SMPD3,PID1,PHC3,TARDBP,THY1,NR4A3,DLL1,NR2C2,RTF1,DBNDD1,PHF19,SUFU,OTUD7B,HMGA1,MAZ,PSMF1,INSR,ACVR2B,HDGF,SMYD5,TSKU,TNFRSF21,RPS6KA5,SMARCE1,SDCBP,CAPRIN1,PATL1,ZFP36L1
GO:BP	biosynthetic process	GO:0009058	9.11073e-06	5.04045	5968	254	96	27350	TACC1,APLN,RARB,EN2,PDLIM1,DOLPP1,MED1,TNRC6B,DHDDS,SF1,OTX1,CPEB2,CRTC3,RAF1,EIF4B,CHD1,MYT1L,ARID4A,KLF4,SAFB,HCFC1,BCL11A,WDTC1,PRKCD,TEAD1,ESRRA,HCLS1,HAS2,BMPR1A,RC3H1,CPEB3,CDK6,PI4K2A,AP2A1,CC2D1B,PIM1,MEOX2,GALNT7,EZH1,PHF5A,CHD2,COPS2,KPNA6,IRAK2,BACH2,ALOX12,SOCS5,GNPNAT1,POLDIP2,PDCD4,ZFPM2,MECP2,DICER1,APPL1,LIPE,SMPD3,NAGPA,PID1,MYO1C,PHC3,POMT2,ERLIN2,TARDBP,PPP3R1,ERLIN1,NR4A3,DLL1…
GO:BP	regulation of cell adhesion	GO:0030155	9.69381e-06	5.01351	779	254	27	27350	ARL2,ACTG1,KLF4,PRKCD,HAS2,RC3H1,PRKCE,CDK6,SPRY4,PTPRJ,WNK1,NF2,ALOX12,SOCS5,POLDIP2,CRKL,DICER1,ANK3,PLXNA2,THY1,NR4A3,DLL1,MDGA1,TNFRSF21,SMARCE1,VCL,EFNB1
GO:BP	protein phosphorylation	GO:0006468	1.0377e-05	4.98393	1626	254	41	27350	TWF1,CAB39,CCNJL,TAOK3,RAF1,CAMKK1,PRKCD,CCNYL1,HCLS1,BMPR1A,PRKCE,CTNND1,CDK6,SPRY4,PIM1,PPME1,PTPRJ,COPS2,WNK1,NF2,IRAK2,MYLK4,SOCS5,BCR,PDCD4,CRKL,SMPD3,PID1,TARDBP,THY1,DBNDD1,PARP16,INSR,ACVR2B,CSNK1G2,ABL2,HTT,CCNJ,RPS6KA5,SDCBP,MAPK4
GO:BP	cell junction assembly	GO:0034329	1.09375e-05	4.96108	436	254	20	27350	ARL2,LHFPL4,ACTG1,CTNND1,SPTBN2,PTPRJ,SLITRK1,BCR,POLDIP2,CRKL,MECP2,MYO1C,THY1,MDGA1,GABRG2,GRIN1,SDCBP,VCL,EFNB1,CLDN6
GO:BP	regulation of nucleobase-containing compound metabolic process	GO:0019219	1.60305e-05	4.79505	4134	254	74	27350	TACC1,APLN,ARL2,RARB,EN2,PDLIM1,MED1,TNRC6B,SF1,OTX1,CRTC3,RAF1,CHD1,MYT1L,ARID4A,KLF4,SAFB,HCFC1,BCL11A,WDTC1,PRKCD,TEAD1,ESRRA,HCLS1,BMPR1A,RC3H1,CPEB3,CDK6,CC2D1B,PIM1,MEOX2,EZH1,PHF5A,CHD2,COPS2,KPNA6,IRAK2,BACH2,UBR5,PDCD4,ZFPM2,MECP2,PID1,MYO1C,PHC3,TARDBP,PPP3R1,NR4A3,DLL1,NR2C2,RTF1,PHF19,SUFU,OTUD7B,MGA,HMGA1,MAZ,NFIA,MEF2D,MED26,HIC2,ZBTB9,INSR,ACVR2B,HDGF,ACTR2,RAVER1,GRIN1,RPS6KA5,SMA…
GO:MF	organic cyclic compound binding	GO:0097159	1.65068e-05	4.78234	6934	254	110	25299	ARL2,RARB,FBXO21,EN2,MED1,TNRC6B,TWF1,FKBP1A,SF1,TAOK3,RAB1B,OTX1,EGLN2,CPEB2,RAF1,ACTG1,NUFIP2,EIF4B,CHD1,CAMKK1,RAB4B,MYT1L,ARID4A,FKBP5,KLF4,G3BP2,SAFB,KIF1B,HCFC1,BCL11A,BAG5,PRKCD,TEAD1,UBE2R2,IDH3A,ESRRA,ARHGAP5,BMPR1A,RC3H1,PRKCE,CPEB3,CDK6,PI4K2A,CC2D1B,PIM1,MEOX2,PPME1,PHF5A,CHD2,ZCCHC2,WNK1,IRAK2,BACH2,ELAVL3,UBR5,MYLK4,BCR,POLDIP2,PDCD4,ZFPM2,MECP2,DICER1,ARL8B,KIF5A,LIPE,TTL,PEG10,MYO…
GO:BP	regulation of catalytic activity	GO:0050790	1.84363e-05	4.73433	2284	254	50	27350	ARL2,VAV2,CAB39,CCNJL,TAOK3,CPEB2,RAF1,ARFGAP2,CAMKK1,KLF4,CACNA1C,WDTC1,BAG5,PRKCD,CCNYL1,RANBP3,BMPR1A,PRKCE,SPRY4,PIM1,PTPRJ,WNK1,SYDE1,NF2,ALOX12,PPP1R2,SOCS5,BCR,POLDIP2,PDCD4,CRKL,PPP3R1,PLXNA2,THY1,PERP,RABEP1,DBNDD1,ARHGAP20,PARP16,PSME3,PSMF1,INSR,ACVR2B,NDEL1,ABL2,HTT,RAB11FIP2,CCNJ,GRIN1,ARHGAP19
GO:BP	regulation of phosphorylation	GO:0042325	1.89892e-05	4.72149	1274	254	35	27350	APLN,ARL2,VAV2,TWF1,CAB39,CCNJL,TAOK3,RAF1,CAMKK1,KLF4,PRKCD,CCNYL1,HCLS1,BMPR1A,PRKCE,CTNND1,SPRY4,PIM1,PTPRJ,WNK1,NF2,SOCS5,PDCD4,CRKL,SMPD3,PID1,TARDBP,THY1,DBNDD1,PARP16,INSR,ACVR2B,HTT,CCNJ,SDCBP
GO:BP	cellular biosynthetic process	GO:0044249	1.95753e-05	4.70829	5786	254	93	27350	TACC1,APLN,RARB,EN2,PDLIM1,DOLPP1,MED1,TNRC6B,DHDDS,OTX1,CPEB2,CRTC3,RAF1,EIF4B,CHD1,MYT1L,ARID4A,KLF4,SAFB,HCFC1,BCL11A,WDTC1,PRKCD,TEAD1,ESRRA,HCLS1,HAS2,BMPR1A,RC3H1,CPEB3,CDK6,PI4K2A,CC2D1B,PIM1,MEOX2,GALNT7,EZH1,PHF5A,CHD2,COPS2,KPNA6,IRAK2,BACH2,ALOX12,SOCS5,GNPNAT1,POLDIP2,PDCD4,ZFPM2,MECP2,APPL1,LIPE,SMPD3,NAGPA,PID1,MYO1C,PHC3,POMT2,ERLIN2,TARDBP,PPP3R1,ERLIN1,NR4A3,DLL1,NR2C2,RTF1,PHF19…
GO:BP	positive regulation of cellular biosynthetic process	GO:0031328	2.22413e-05	4.65284	2083	254	47	27350	TACC1,APLN,RARB,EN2,PDLIM1,MED1,OTX1,CRTC3,RAF1,MYT1L,ARID4A,KLF4,SAFB,HCFC1,PRKCD,TEAD1,ESRRA,HCLS1,BMPR1A,CPEB3,PIM1,MEOX2,EZH1,PHF5A,KPNA6,ZFPM2,MECP2,APPL1,SMPD3,PID1,MYO1C,POMT2,PPP3R1,NR4A3,DLL1,NR2C2,MGA,HMGA1,MAZ,NFIA,MEF2D,MED26,INSR,HDGF,ACTR2,GRIN1,RPS6KA5
GO:BP	organelle organization	GO:0006996	2.27648e-05	4.64274	3438	254	65	27350	TACC1,ARL2,NAV1,PDLIM1,TWF1,ZYX,SF1,RAB1B,RAF1,ACTG1,ARFGAP2,CHD1,ANKFY1,G3BP2,BAG5,PRKCD,HCLS1,ARMC1,RC3H1,PRKCE,PI4K2A,SPTBN2,EZH1,CHD2,TUB,SYDE1,NF2,STXBP1,BCR,POLDIP2,MECP2,BCL2L2,ARL8B,SMPD3,TTL,PID1,KRT5,MYO1C,ANK3,TARDBP,THY1,ELMO2,PI4KB,ARPC5L,TBPL1,PHF13,INSR,ARFIP1,TRIP10,RAN,ACTR2,COX10,NDEL1,HTT,AMOTL2,MYH9,PRRT2,VAPB,MAP4,CAPN6,SMARCE1,SDCBP,TPP1,GORASP2,PATL1
GO:BP	positive regulation of DNA-templated transcription	GO:0045893	2.46985e-05	4.60733	1744	254	42	27350	TACC1,APLN,RARB,EN2,PDLIM1,MED1,OTX1,CRTC3,RAF1,MYT1L,ARID4A,KLF4,SAFB,HCFC1,TEAD1,ESRRA,HCLS1,BMPR1A,PIM1,MEOX2,EZH1,PHF5A,KPNA6,ZFPM2,MECP2,PID1,MYO1C,PPP3R1,NR4A3,DLL1,NR2C2,MGA,HMGA1,MAZ,NFIA,MEF2D,MED26,INSR,HDGF,ACTR2,GRIN1,RPS6KA5
GO:BP	positive regulation of nucleic acid-templated transcription	GO:1903508	2.46985e-05	4.60733	1744	254	42	27350	TACC1,APLN,RARB,EN2,PDLIM1,MED1,OTX1,CRTC3,RAF1,MYT1L,ARID4A,KLF4,SAFB,HCFC1,TEAD1,ESRRA,HCLS1,BMPR1A,PIM1,MEOX2,EZH1,PHF5A,KPNA6,ZFPM2,MECP2,PID1,MYO1C,PPP3R1,NR4A3,DLL1,NR2C2,MGA,HMGA1,MAZ,NFIA,MEF2D,MED26,INSR,HDGF,ACTR2,GRIN1,RPS6KA5
GO:BP	positive regulation of RNA biosynthetic process	GO:1902680	2.7238e-05	4.56483	1750	254	42	27350	TACC1,APLN,RARB,EN2,PDLIM1,MED1,OTX1,CRTC3,RAF1,MYT1L,ARID4A,KLF4,SAFB,HCFC1,TEAD1,ESRRA,HCLS1,BMPR1A,PIM1,MEOX2,EZH1,PHF5A,KPNA6,ZFPM2,MECP2,PID1,MYO1C,PPP3R1,NR4A3,DLL1,NR2C2,MGA,HMGA1,MAZ,NFIA,MEF2D,MED26,INSR,HDGF,ACTR2,GRIN1,RPS6KA5
GO:BP	macromolecule metabolic process	GO:0043170	3.00156e-05	4.52265	12683	254	162	27350	TACC1,APLN,ANGEL1,RARB,PAPPA,GGA3,EN2,PDLIM1,DOLPP1,MED1,KLHL18,TNRC6B,TWF1,DHDDS,FKBP1A,SF1,CAB39,CCNJL,TAOK3,RAB1B,OTX1,EGLN2,CPEB2,CRTC3,RAF1,ACTG1,PELI3,EIF4B,CHD1,APBA1,CAMKK1,MYT1L,ARID4A,FKBP5,KLF4,SAFB,KIF1B,HCFC1,TLL1,BCL11A,WDTC1,RNF38,BAG5,PRKCD,TEAD1,UBE2R2,CCNYL1,ESRRA,CHAC1,HCLS1,FAM98A,HAS2,BMPR1A,RC3H1,GNS,PRKCE,CPEB3,CTNND1,CDK6,AP2A1,SPRY4,CC2D1B,PIM1,MEOX2,GALNT7,EZH1,PPME1,PTP…
GO:BP	positive regulation of macromolecule biosynthetic process	GO:0010557	3.06734e-05	4.51324	1964	254	45	27350	TACC1,APLN,RARB,EN2,PDLIM1,MED1,OTX1,CRTC3,RAF1,MYT1L,ARID4A,KLF4,SAFB,HCFC1,TEAD1,ESRRA,HCLS1,HAS2,BMPR1A,CPEB3,PIM1,MEOX2,EZH1,PHF5A,KPNA6,ZFPM2,MECP2,PID1,MYO1C,POMT2,PPP3R1,NR4A3,DLL1,NR2C2,MGA,HMGA1,MAZ,NFIA,MEF2D,MED26,INSR,HDGF,ACTR2,GRIN1,RPS6KA5
GO:MF	heterocyclic compound binding	GO:1901363	3.58592e-05	4.4454	6853	254	108	25299	ARL2,RARB,FBXO21,EN2,MED1,TNRC6B,TWF1,FKBP1A,SF1,TAOK3,RAB1B,OTX1,EGLN2,CPEB2,RAF1,ACTG1,NUFIP2,EIF4B,CHD1,CAMKK1,RAB4B,MYT1L,ARID4A,FKBP5,KLF4,G3BP2,SAFB,KIF1B,HCFC1,BCL11A,BAG5,PRKCD,TEAD1,UBE2R2,IDH3A,ESRRA,ARHGAP5,BMPR1A,RC3H1,PRKCE,CPEB3,CDK6,PI4K2A,CC2D1B,PIM1,MEOX2,PPME1,PHF5A,CHD2,ZCCHC2,WNK1,IRAK2,BACH2,ELAVL3,UBR5,MYLK4,BCR,POLDIP2,PDCD4,ZFPM2,MECP2,DICER1,ARL8B,KIF5A,LIPE,TTL,PEG10,MYO…
GO:BP	regulation of multicellular organismal process	GO:0051239	3.70467e-05	4.43125	2933	254	58	27350	APLN,RARB,MED1,TWF1,CACNA2D1,ARID4A,KLF4,CACNA1C,BCL11A,PRKCD,ESRRA,HCLS1,HAS2,BMPR1A,RC3H1,PRKCE,CNIH2,CDK6,PIM1,MEOX2,PTPRJ,SLITRK1,KPNA6,WNK1,SYDE1,NF2,ALOX12,SOCS5,BCR,PDCD4,ZFPM2,MECP2,DICER1,APPL1,SMPD3,PLXNA2,THY1,NR4A3,DLL1,NR2C2,TMEM25,OTUD7B,MDGA1,INSR,ACVR2B,TRIP10,ACTR2,CACNB1,ABCG8,NDEL1,TSKU,GRIN1,TNFRSF21,SMARCE1,SDCBP,CAPRIN1,VCL,ZFP36L1
GO:BP	embryo development	GO:0009790	3.72722e-05	4.42861	1246	254	34	27350	LUZP1,APLN,RARB,EN2,MED1,OTX1,APBA1,KLF4,KIF1B,HCFC1,CACNA1C,WDTC1,CLIC5,BMPR1A,MEOX2,COPS2,WNK1,NF2,BCR,ZFPM2,PLXNA2,NR4A3,DLL1,NR2C2,RTF1,SUFU,OTUD7B,INSR,ACVR2B,NDEL1,MYH9,MBNL1,EFNB1,ZFP36L1
GO:BP	positive regulation of transcription by RNA polymerase II	GO:0045944	3.73979e-05	4.42715	1309	254	35	27350	RARB,EN2,MED1,OTX1,CRTC3,RAF1,MYT1L,ARID4A,KLF4,SAFB,HCFC1,TEAD1,ESRRA,HCLS1,BMPR1A,MEOX2,EZH1,KPNA6,ZFPM2,MECP2,PID1,MYO1C,PPP3R1,NR4A3,DLL1,NR2C2,MGA,HMGA1,NFIA,MEF2D,MED26,HDGF,ACTR2,GRIN1,RPS6KA5
GO:BP	regulation of cell communication	GO:0010646	4.65784e-05	4.33182	3502	254	65	27350	APLN,ITPR1,MED1,TAOK3,CRTC3,RAF1,PELI3,APBA1,ARID4A,KLF4,HCFC1,BAG5,PRKCD,CCNYL1,CHAC1,HCLS1,BMPR1A,RC3H1,PRKCE,CNIH2,CPEB3,CTNND1,SPRY4,PTPRJ,TUB,WNK1,NF2,IRAK2,ZNRF3,UBR5,PPP1R2,STXBP1,SOCS5,BCR,PDCD4,CRKL,MECP2,APPL1,BCL2L2,SMPD3,PID1,PEG10,MYO1C,ANK3,TARDBP,PPP3R1,THY1,DLL1,SUFU,TMEM25,OTUD7B,MAZ,SLC25A22,PSME3,INSR,ACVR2B,BACE1,CSNK1G2,HTT,TSKU,PRRT2,GRIN1,TPT1,SDCBP,ARHGAP19
GO:MF	small molecule binding	GO:0036094	5.3589e-05	4.27092	2563	254	54	25299	ARL2,ITPR1,TWF1,TAOK3,RAB1B,EGLN2,RAF1,ACTG1,CHD1,CAMKK1,RAB4B,KIF1B,BAG5,PRKCD,UBE2R2,IDH3A,ARHGAP5,BMPR1A,PRKCE,CDK6,PI4K2A,PIM1,CHD2,WNK1,IRAK2,MYLK4,GNPNAT1,BCR,MECP2,DICER1,ARL8B,KIF5A,TTL,MYO1C,ERLIN2,ERLIN1,RAB35,ABCF2,PI4KB,ARF3,ACTR1A,INSR,ACVR2B,HDGF,RAN,ACTR2,CSNK1G2,ABCG8,ABL2,MYH9,HSD11B2,GRIN1,RPS6KA5,MAPK4
GO:BP	cell cycle	GO:0007049	5.94395e-05	4.22592	1799	254	42	27350	TACC1,ARL2,MED1,KLHL18,CCNJL,TAOK3,KLF4,HCFC1,PRKCD,CCNYL1,PRKCE,CDK6,PIM1,NF2,BCR,POLDIP2,MECP2,APPL1,ARL8B,SMPD3,TTL,ANK3,TARDBP,INTS3,NR4A3,RAB35,NR2C2,PPP6C,PSME3,PHF13,INSR,RAN,ACTR2,NDEL1,HTT,MYH9,CCNJ,MAP4,SMARCE1,SDCBP,MAPK4,ZFP36L1
GO:BP	cell-cell adhesion	GO:0098609	6.33998e-05	4.19791	910	254	28	27350	KLF4,PRKCD,HAS2,RC3H1,CTNND1,SLITRK1,WNK1,NF2,ALOX12,STXBP1,SOCS5,CD164,ANK3,THY1,PERP,NR4A3,PCDH9,ITGA10,ELMO2,MDGA1,MYH9,TNFRSF21,SMARCE1,VCL,MEGF11,EFNB1,CLDN6,ZFP36L1
GO:BP	intracellular protein transport	GO:0006886	6.53581e-05	4.1847	854	254	27	27350	GGA3,MED1,RAB1B,APBA1,PRKCD,RANBP3,HCLS1,KPNA4,AP2A1,KPNA6,UBR5,FAM53C,STXBP1,BCR,APPL1,KIF5A,MYO1C,ANK3,TARDBP,PPP3R1,ARF3,GOLGA7,ARFIP1,RAN,CACNB1,NDEL1,M6PR
GO:BP	generation of neurons	GO:0048699	6.97029e-05	4.15675	1605	254	39	27350	NAV1,EN2,ITPR1,MED1,TWF1,TAOK3,MYT1L,KLF4,BCL11A,BAG5,CLIC5,BMPR1A,CPEB3,AP2A1,SLITRK1,COPS2,STXBP1,CRKL,MECP2,KIF5A,TTL,ANK3,PLXNA2,THY1,NR4A3,RAB35,DLL1,SUFU,MDGA1,ACTR2,NDEL1,ABL2,TSKU,GRIN1,TNFRSF21,MAP4,CAPRIN1,VCL,EFNB1
GO:BP	cell migration	GO:0016477	7.05763e-05	4.15134	1539	254	38	27350	NAV1,VAV2,PDLIM1,ACTG1,ARID4A,KLF4,PRKCD,HAS2,BMPR1A,PRKCE,MEOX2,PTPRJ,WNK1,SYDE1,ALOX12,BCR,CRKL,MECP2,DICER1,APPL1,SMPD3,KRT5,MYO1C,PLXNA2,THY1,NR4A3,ELMO2,MDGA1,MAZ,ARPC5L,INSR,NDEL1,AMOTL2,MYH9,GRIN1,SDCBP,VCL,EFNB1
GO:BP	phosphorus metabolic process	GO:0006793	8.18451e-05	4.08701	2845	254	56	27350	APLN,ARL2,VAV2,TWF1,DHDDS,CAB39,CCNJL,TAOK3,RAF1,CAMKK1,KLF4,PRKCD,CCNYL1,PNPLA6,HCLS1,BMPR1A,PRKCE,CTNND1,CDK6,PI4K2A,SPRY4,PIM1,PPME1,PTPRJ,COPS2,WNK1,NF2,IRAK2,PPP1R2,MYLK4,SOCS5,GNPNAT1,BCR,PDCD4,CRKL,MECP2,SMPD3,PID1,TARDBP,PPP3R1,THY1,DBNDD1,PI4KB,PARP16,PPP6C,TBPL1,INSR,ACVR2B,RAN,CSNK1G2,ABL2,HTT,CCNJ,RPS6KA5,SDCBP,MAPK4
GO:MF	purine ribonucleoside triphosphate binding	GO:0035639	8.36556e-05	4.0775	1837	254	43	25299	ARL2,TWF1,TAOK3,RAB1B,RAF1,ACTG1,CHD1,CAMKK1,RAB4B,KIF1B,PRKCD,UBE2R2,ARHGAP5,BMPR1A,PRKCE,CDK6,PI4K2A,PIM1,CHD2,WNK1,IRAK2,MYLK4,BCR,DICER1,ARL8B,KIF5A,TTL,MYO1C,RAB35,ABCF2,PI4KB,ARF3,ACTR1A,INSR,ACVR2B,RAN,ACTR2,CSNK1G2,ABCG8,ABL2,MYH9,RPS6KA5,MAPK4
GO:MF	nucleotide binding	GO:0000166	0.000102751	3.98821	2191	254	48	25299	ARL2,TWF1,TAOK3,RAB1B,RAF1,ACTG1,CHD1,CAMKK1,RAB4B,KIF1B,BAG5,PRKCD,UBE2R2,IDH3A,ARHGAP5,BMPR1A,PRKCE,CDK6,PI4K2A,PIM1,CHD2,WNK1,IRAK2,MYLK4,BCR,MECP2,DICER1,ARL8B,KIF5A,TTL,MYO1C,RAB35,ABCF2,PI4KB,ARF3,ACTR1A,INSR,ACVR2B,HDGF,RAN,ACTR2,CSNK1G2,ABCG8,ABL2,MYH9,HSD11B2,RPS6KA5,MAPK4
GO:MF	nucleoside phosphate binding	GO:1901265	0.000102751	3.98821	2191	254	48	25299	ARL2,TWF1,TAOK3,RAB1B,RAF1,ACTG1,CHD1,CAMKK1,RAB4B,KIF1B,BAG5,PRKCD,UBE2R2,IDH3A,ARHGAP5,BMPR1A,PRKCE,CDK6,PI4K2A,PIM1,CHD2,WNK1,IRAK2,MYLK4,BCR,MECP2,DICER1,ARL8B,KIF5A,TTL,MYO1C,RAB35,ABCF2,PI4KB,ARF3,ACTR1A,INSR,ACVR2B,HDGF,RAN,ACTR2,CSNK1G2,ABCG8,ABL2,MYH9,HSD11B2,RPS6KA5,MAPK4
GO:BP	regulation of phosphate metabolic process	GO:0019220	0.000102777	3.98811	1429	254	36	27350	APLN,ARL2,VAV2,TWF1,CAB39,CCNJL,TAOK3,RAF1,CAMKK1,KLF4,PRKCD,CCNYL1,HCLS1,BMPR1A,PRKCE,CTNND1,SPRY4,PIM1,PTPRJ,WNK1,NF2,PPP1R2,SOCS5,PDCD4,CRKL,SMPD3,PID1,TARDBP,THY1,DBNDD1,PARP16,INSR,ACVR2B,HTT,CCNJ,SDCBP
GO:BP	regulation of phosphorus metabolic process	GO:0051174	0.00010458	3.98055	1430	254	36	27350	APLN,ARL2,VAV2,TWF1,CAB39,CCNJL,TAOK3,RAF1,CAMKK1,KLF4,PRKCD,CCNYL1,HCLS1,BMPR1A,PRKCE,CTNND1,SPRY4,PIM1,PTPRJ,WNK1,NF2,PPP1R2,SOCS5,PDCD4,CRKL,SMPD3,PID1,TARDBP,THY1,DBNDD1,PARP16,INSR,ACVR2B,HTT,CCNJ,SDCBP
GO:BP	negative regulation of response to stimulus	GO:0048585	0.000106554	3.97243	1631	254	39	27350	APLN,ITPR1,TAOK3,CRTC3,RAF1,PELI3,ARID4A,KLF4,BAG5,PRKCD,CHAC1,RC3H1,CTNND1,SPRY4,PTPRJ,NF2,ALOX12,ZNRF3,UBR5,SOCS5,BCR,PDCD4,APPL1,BCL2L2,PID1,PEG10,THY1,NR4A3,DLL1,SUFU,TMEM25,OTUD7B,MAZ,PSME3,BACE1,HTT,TSKU,GRIN1,TPT1
GO:MF	protein kinase binding	GO:0019901	0.000110166	3.95795	759	254	25	25299	RAF1,BCL11A,BAG5,PRKCD,CCNYL1,HCLS1,PRKCE,CTNND1,AP2A1,PPME1,PTPRJ,WNK1,STXBP1,SOCS5,CRKL,APPL1,LIPE,THY1,NR4A3,SUFU,ELMO2,INSR,CACNB1,RAB11FIP2,MAPK4
GO:BP	protein localization to nucleus	GO:0034504	0.000113004	3.94691	319	254	16	27350	ARL2,MED1,PRKCD,HCLS1,KPNA4,KPNA6,NF2,UBR5,FAM53C,APPL1,TARDBP,PPP3R1,OTUD7B,HDGF,RAN,RASSF5
GO:BP	cell-cell signaling	GO:0007267	0.000117032	3.9317	1705	254	40	27350	APLN,CACNA2D1,RAF1,APBA1,KLF4,KIF1B,HCFC1,CACNA1C,CCNYL1,PRKCE,CNIH2,CPEB3,CTNND1,SPTBN2,WNK1,ZNRF3,UBR5,STXBP1,BCR,CRKL,MECP2,SMPD3,TARDBP,PPP3R1,THY1,DLL1,RTF1,TMEM25,SLC25A22,GABRG2,ACVR2B,CACNB1,BACE1,CSNK1G2,AMOTL2,TSKU,RAB11FIP2,PRRT2,GRIN1,SDCBP
GO:MF	protein-containing complex binding	GO:0044877	0.000120612	3.91861	1534	254	38	25299	RARB,GGA3,ITPR1,MED1,TWF1,FKBP1A,CPEB2,RAF1,EIF4B,APBA1,HCLS1,RC3H1,CPEB3,PI4K2A,AP2A1,PIM1,SPTBN2,TUB,NF2,APPL1,BCL2L2,KIF5A,MYO1C,ANK3,THY1,ITGA10,ARPC5L,PSMF1,INSR,ACVR2B,RAN,ACTR2,NDEL1,MYH9,M6PR,GRIN1,SDCBP,VCL
GO:BP	regulation of signaling	GO:0023051	0.000122435	3.91209	3511	254	64	27350	APLN,ITPR1,MED1,TAOK3,CRTC3,RAF1,PELI3,APBA1,ARID4A,KLF4,HCFC1,BAG5,PRKCD,CCNYL1,CHAC1,HCLS1,BMPR1A,RC3H1,PRKCE,CNIH2,CPEB3,CTNND1,SPRY4,PTPRJ,TUB,WNK1,NF2,IRAK2,ZNRF3,UBR5,PPP1R2,STXBP1,SOCS5,BCR,PDCD4,CRKL,MECP2,APPL1,BCL2L2,SMPD3,PID1,PEG10,MYO1C,TARDBP,PPP3R1,THY1,DLL1,SUFU,TMEM25,OTUD7B,MAZ,SLC25A22,PSME3,INSR,ACVR2B,BACE1,CSNK1G2,HTT,TSKU,PRRT2,GRIN1,TPT1,SDCBP,ARHGAP19
GO:MF	purine nucleotide binding	GO:0017076	0.000126088	3.89933	1932	254	44	25299	ARL2,TWF1,TAOK3,RAB1B,RAF1,ACTG1,CHD1,CAMKK1,RAB4B,KIF1B,BAG5,PRKCD,UBE2R2,ARHGAP5,BMPR1A,PRKCE,CDK6,PI4K2A,PIM1,CHD2,WNK1,IRAK2,MYLK4,BCR,DICER1,ARL8B,KIF5A,TTL,MYO1C,RAB35,ABCF2,PI4KB,ARF3,ACTR1A,INSR,ACVR2B,RAN,ACTR2,CSNK1G2,ABCG8,ABL2,MYH9,RPS6KA5,MAPK4
GO:BP	organic cyclic compound biosynthetic process	GO:1901362	0.00014743	3.83141	4272	254	73	27350	TACC1,APLN,RARB,EN2,PDLIM1,MED1,SF1,OTX1,CRTC3,RAF1,CHD1,MYT1L,ARID4A,KLF4,SAFB,HCFC1,BCL11A,WDTC1,TEAD1,ESRRA,HCLS1,BMPR1A,CPEB3,CDK6,CC2D1B,PIM1,MEOX2,EZH1,PHF5A,CHD2,COPS2,KPNA6,IRAK2,BACH2,GNPNAT1,POLDIP2,PDCD4,ZFPM2,MECP2,APPL1,LIPE,SMPD3,PID1,MYO1C,PHC3,ERLIN2,PPP3R1,ERLIN1,NR4A3,DLL1,NR2C2,RTF1,PHF19,SUFU,OTUD7B,MGA,HMGA1,MAZ,NFIA,TBPL1,MEF2D,MED26,HIC2,ZBTB9,INSR,ACVR2B,HDGF,ACTR2,COX10,G…
GO:BP	growth	GO:0040007	0.000150523	3.8224	1069	254	30	27350	RARB,MED1,APBA1,SAFB,CACNA1C,BCL11A,WDTC1,TEAD1,BMPR1A,PIM1,SPTBN2,PTPRJ,SLITRK1,COPS2,NF2,SOCS5,CRKL,ZFPM2,MECP2,SMPD3,TTL,DLL1,RTF1,INSR,ACVR2B,TRIP10,NDEL1,SDCBP,VCL,ZFP36L1
GO:BP	regulation of protein phosphorylation	GO:0001932	0.000154736	3.81041	1132	254	31	27350	TWF1,CAB39,CCNJL,TAOK3,RAF1,CAMKK1,PRKCD,CCNYL1,HCLS1,BMPR1A,PRKCE,CTNND1,SPRY4,PIM1,PTPRJ,WNK1,NF2,SOCS5,PDCD4,CRKL,SMPD3,PID1,TARDBP,THY1,DBNDD1,PARP16,INSR,ACVR2B,HTT,CCNJ,SDCBP
GO:BP	phosphate-containing compound metabolic process	GO:0006796	0.000157414	3.80296	2823	254	55	27350	APLN,ARL2,VAV2,TWF1,DHDDS,CAB39,CCNJL,TAOK3,RAF1,CAMKK1,KLF4,PRKCD,CCNYL1,PNPLA6,HCLS1,BMPR1A,PRKCE,CTNND1,CDK6,PI4K2A,SPRY4,PIM1,PPME1,PTPRJ,COPS2,WNK1,NF2,IRAK2,PPP1R2,MYLK4,SOCS5,BCR,PDCD4,CRKL,MECP2,SMPD3,PID1,TARDBP,PPP3R1,THY1,DBNDD1,PI4KB,PARP16,PPP6C,TBPL1,INSR,ACVR2B,RAN,CSNK1G2,ABL2,HTT,CCNJ,RPS6KA5,SDCBP,MAPK4
GO:BP	nitrogen compound metabolic process	GO:0006807	0.000159303	3.79778	12612	254	159	27350	TACC1,APLN,ANGEL1,ARL2,RARB,PAPPA,GGA3,EN2,PDLIM1,DOLPP1,MED1,KLHL18,TNRC6B,TWF1,DHDDS,FKBP1A,SF1,CAB39,CCNJL,TAOK3,RAB1B,OTX1,EGLN2,CPEB2,CRTC3,RAF1,PELI3,EIF4B,CHD1,CAMKK1,MYT1L,ARID4A,FKBP5,KLF4,SAFB,HCFC1,TLL1,BCL11A,WDTC1,RNF38,BAG5,PRKCD,CLIC5,TEAD1,UBE2R2,CCNYL1,ESRRA,PNPLA6,CHAC1,HCLS1,FAM98A,HAS2,BMPR1A,RC3H1,GNS,PRKCE,CPEB3,CTNND1,CDK6,AP2A1,SPRY4,CC2D1B,PIM1,MEOX2,GALNT7,EZH1,PPME1,PTP…
GO:BP	DNA-templated transcription	GO:0006351	0.000164158	3.78474	3620	254	65	27350	TACC1,APLN,RARB,EN2,PDLIM1,MED1,OTX1,CRTC3,RAF1,CHD1,MYT1L,ARID4A,KLF4,SAFB,HCFC1,BCL11A,WDTC1,TEAD1,ESRRA,HCLS1,BMPR1A,CPEB3,CDK6,CC2D1B,PIM1,MEOX2,EZH1,PHF5A,CHD2,COPS2,KPNA6,IRAK2,BACH2,PDCD4,ZFPM2,MECP2,LIPE,PID1,MYO1C,PHC3,PPP3R1,NR4A3,DLL1,NR2C2,RTF1,PHF19,SUFU,OTUD7B,MGA,HMGA1,MAZ,NFIA,TBPL1,MEF2D,MED26,HIC2,ZBTB9,INSR,ACVR2B,HDGF,ACTR2,GRIN1,RPS6KA5,SMARCE1,SDCBP
GO:BP	nucleic acid-templated transcription	GO:0097659	0.000165866	3.78024	3621	254	65	27350	TACC1,APLN,RARB,EN2,PDLIM1,MED1,OTX1,CRTC3,RAF1,CHD1,MYT1L,ARID4A,KLF4,SAFB,HCFC1,BCL11A,WDTC1,TEAD1,ESRRA,HCLS1,BMPR1A,CPEB3,CDK6,CC2D1B,PIM1,MEOX2,EZH1,PHF5A,CHD2,COPS2,KPNA6,IRAK2,BACH2,PDCD4,ZFPM2,MECP2,LIPE,PID1,MYO1C,PHC3,PPP3R1,NR4A3,DLL1,NR2C2,RTF1,PHF19,SUFU,OTUD7B,MGA,HMGA1,MAZ,NFIA,TBPL1,MEF2D,MED26,HIC2,ZBTB9,INSR,ACVR2B,HDGF,ACTR2,GRIN1,RPS6KA5,SMARCE1,SDCBP
GO:MF	anion binding	GO:0043168	0.000172829	3.76238	2442	254	51	25299	ARL2,ITPR1,TWF1,TAOK3,RAB1B,EGLN2,RAF1,ACTG1,CHD1,APBA1,CAMKK1,RAB4B,KIF1B,PRKCD,UBE2R2,ARHGAP5,BMPR1A,GNS,PRKCE,CDK6,PI4K2A,PIM1,CHD2,WNK1,IRAK2,MYLK4,BCR,DICER1,ARL8B,KIF5A,SMPD3,TTL,MYO1C,RAB35,ABCF2,PI4KB,ARF3,ACTR1A,INSR,ACVR2B,RAN,ACTR2,CSNK1G2,ABCG8,ABL2,MYH9,GRIN1,RPS6KA5,SDCBP,TPP1,MAPK4
GO:BP	primary metabolic process	GO:0044238	0.000178652	3.74799	13177	254	164	27350	TACC1,APLN,ANGEL1,ARL2,RARB,VAV2,PAPPA,GGA3,EN2,PDLIM1,DOLPP1,MED1,KLHL18,TNRC6B,TWF1,DHDDS,FKBP1A,SF1,CAB39,CCNJL,TAOK3,RAB1B,OTX1,EGLN2,CPEB2,CRTC3,RAF1,PELI3,EIF4B,CHD1,CAMKK1,MYT1L,ARID4A,FKBP5,KLF4,SAFB,HCFC1,TLL1,BCL11A,WDTC1,RNF38,BAG5,PRKCD,TEAD1,UBE2R2,IDH3A,CCNYL1,ESRRA,PNPLA6,CHAC1,HCLS1,FAM98A,HAS2,BMPR1A,RC3H1,PRKCE,CPEB3,CTNND1,CDK6,PI4K2A,AP2A1,SPRY4,CC2D1B,PIM1,MEOX2,GALNT7,EZH1,P…
GO:BP	neuron differentiation	GO:0030182	0.000181558	3.74098	1529	254	37	27350	EN2,ITPR1,MED1,TWF1,TAOK3,MYT1L,KLF4,BCL11A,BAG5,CLIC5,BMPR1A,CPEB3,AP2A1,SLITRK1,COPS2,STXBP1,CRKL,MECP2,KIF5A,TTL,ANK3,PLXNA2,THY1,NR4A3,RAB35,DLL1,SUFU,ACTR2,NDEL1,ABL2,TSKU,GRIN1,TNFRSF21,MAP4,CAPRIN1,VCL,EFNB1
GO:BP	regulation of cell migration	GO:0030334	0.000184395	3.73425	958	254	28	27350	ACTG1,ARID4A,KLF4,HAS2,BMPR1A,PRKCE,MEOX2,PTPRJ,WNK1,SYDE1,ALOX12,BCR,CRKL,MECP2,DICER1,APPL1,SMPD3,KRT5,MYO1C,PLXNA2,THY1,NR4A3,MAZ,INSR,AMOTL2,GRIN1,SDCBP,VCL
GO:BP	response to organonitrogen compound	GO:0010243	0.00019214	3.71638	1206	254	32	27350	ITPR1,CACNA2D1,FKBP1A,CPEB2,BCL11A,WDTC1,PRKCD,ESRRA,PRKCE,CPEB3,PTPRJ,KBTBD2,SOCS5,MECP2,APPL1,BCL2L2,SMPD3,PID1,MYO1C,ERLIN2,ERLIN1,NR4A3,FBXO27,GABRG2,INSR,ACTR2,CACNB1,BACE1,NDEL1,HSD11B2,GRIN1,ZFP36L1
GO:BP	RNA biosynthetic process	GO:0032774	0.000195605	3.70862	3637	254	65	27350	TACC1,APLN,RARB,EN2,PDLIM1,MED1,OTX1,CRTC3,RAF1,CHD1,MYT1L,ARID4A,KLF4,SAFB,HCFC1,BCL11A,WDTC1,TEAD1,ESRRA,HCLS1,BMPR1A,CPEB3,CDK6,CC2D1B,PIM1,MEOX2,EZH1,PHF5A,CHD2,COPS2,KPNA6,IRAK2,BACH2,PDCD4,ZFPM2,MECP2,LIPE,PID1,MYO1C,PHC3,PPP3R1,NR4A3,DLL1,NR2C2,RTF1,PHF19,SUFU,OTUD7B,MGA,HMGA1,MAZ,NFIA,TBPL1,MEF2D,MED26,HIC2,ZBTB9,INSR,ACVR2B,HDGF,ACTR2,GRIN1,RPS6KA5,SMARCE1,SDCBP
GO:BP	organelle localization	GO:0051640	0.000200822	3.69719	571	254	21	27350	TACC1,ARFGAP2,KIF1B,FAM98A,ARMC1,CNIH2,STXBP1,MECP2,ARL8B,KIF5A,SMPD3,TTL,MYO1C,NR4A3,RAN,ACTR2,NDEL1,HTT,MYH9,MAP4,SDCBP
GO:BP	cellular response to peptide	GO:1901653	0.000200924	3.69697	377	254	17	27350	CACNA2D1,CPEB2,WDTC1,PRKCD,ESRRA,PTPRJ,APPL1,BCL2L2,SMPD3,PID1,MYO1C,NR4A3,INSR,CACNB1,BACE1,NDEL1,ZFP36L1
GO:BP	neuron projection development	GO:0031175	0.00022022	3.65714	1088	254	30	27350	ITPR1,TWF1,TAOK3,KLF4,BCL11A,BAG5,CLIC5,CPEB3,AP2A1,SLITRK1,STXBP1,CRKL,MECP2,KIF5A,TTL,ANK3,PLXNA2,THY1,NR4A3,RAB35,ACTR2,NDEL1,ABL2,TSKU,GRIN1,TNFRSF21,MAP4,CAPRIN1,VCL,EFNB1
GO:BP	heart development	GO:0007507	0.000242034	3.61612	630	254	22	27350	LUZP1,APLN,RARB,PDLIM1,MED1,FKBP1A,CACNA1C,HAS2,BMPR1A,PIM1,PTPRJ,PDCD4,CRKL,ZFPM2,PPP3R1,DLL1,SUFU,MEF2D,INSR,ACVR2B,TRIP10,ZFP36L1
GO:BP	regulation of DNA-templated transcription	GO:0006355	0.0002603	3.58453	3502	254	63	27350	TACC1,APLN,RARB,EN2,PDLIM1,MED1,OTX1,CRTC3,RAF1,CHD1,MYT1L,ARID4A,KLF4,SAFB,HCFC1,BCL11A,WDTC1,TEAD1,ESRRA,HCLS1,BMPR1A,CPEB3,CDK6,CC2D1B,PIM1,MEOX2,EZH1,PHF5A,CHD2,COPS2,KPNA6,IRAK2,BACH2,PDCD4,ZFPM2,MECP2,PID1,MYO1C,PHC3,PPP3R1,NR4A3,DLL1,NR2C2,RTF1,PHF19,SUFU,OTUD7B,MGA,HMGA1,MAZ,NFIA,MEF2D,MED26,HIC2,ZBTB9,INSR,ACVR2B,HDGF,ACTR2,GRIN1,RPS6KA5,SMARCE1,SDCBP
GO:BP	regulation of nucleic acid-templated transcription	GO:1903506	0.000263008	3.58003	3503	254	63	27350	TACC1,APLN,RARB,EN2,PDLIM1,MED1,OTX1,CRTC3,RAF1,CHD1,MYT1L,ARID4A,KLF4,SAFB,HCFC1,BCL11A,WDTC1,TEAD1,ESRRA,HCLS1,BMPR1A,CPEB3,CDK6,CC2D1B,PIM1,MEOX2,EZH1,PHF5A,CHD2,COPS2,KPNA6,IRAK2,BACH2,PDCD4,ZFPM2,MECP2,PID1,MYO1C,PHC3,PPP3R1,NR4A3,DLL1,NR2C2,RTF1,PHF19,SUFU,OTUD7B,MGA,HMGA1,MAZ,NFIA,MEF2D,MED26,HIC2,ZBTB9,INSR,ACVR2B,HDGF,ACTR2,GRIN1,RPS6KA5,SMARCE1,SDCBP
GO:MF	purine ribonucleotide binding	GO:0032555	0.000266118	3.57493	1917	254	43	25299	ARL2,TWF1,TAOK3,RAB1B,RAF1,ACTG1,CHD1,CAMKK1,RAB4B,KIF1B,PRKCD,UBE2R2,ARHGAP5,BMPR1A,PRKCE,CDK6,PI4K2A,PIM1,CHD2,WNK1,IRAK2,MYLK4,BCR,DICER1,ARL8B,KIF5A,TTL,MYO1C,RAB35,ABCF2,PI4KB,ARF3,ACTR1A,INSR,ACVR2B,RAN,ACTR2,CSNK1G2,ABCG8,ABL2,MYH9,RPS6KA5,MAPK4
GO:BP	regulation of RNA biosynthetic process	GO:2001141	0.000285655	3.54416	3511	254	63	27350	TACC1,APLN,RARB,EN2,PDLIM1,MED1,OTX1,CRTC3,RAF1,CHD1,MYT1L,ARID4A,KLF4,SAFB,HCFC1,BCL11A,WDTC1,TEAD1,ESRRA,HCLS1,BMPR1A,CPEB3,CDK6,CC2D1B,PIM1,MEOX2,EZH1,PHF5A,CHD2,COPS2,KPNA6,IRAK2,BACH2,PDCD4,ZFPM2,MECP2,PID1,MYO1C,PHC3,PPP3R1,NR4A3,DLL1,NR2C2,RTF1,PHF19,SUFU,OTUD7B,MGA,HMGA1,MAZ,NFIA,MEF2D,MED26,HIC2,ZBTB9,INSR,ACVR2B,HDGF,ACTR2,GRIN1,RPS6KA5,SMARCE1,SDCBP
GO:BP	regulation of response to stimulus	GO:0048583	0.000301784	3.5203	4011	254	69	27350	APLN,ITPR1,MED1,TWF1,ZYX,TAOK3,CRTC3,RAF1,ACTG1,PELI3,ARID4A,KLF4,BAG5,PRKCD,CCNYL1,ESRRA,CHAC1,HCLS1,BMPR1A,RC3H1,PRKCE,CNIH2,CTNND1,SPRY4,PTPRJ,TUB,WNK1,NF2,IRAK2,ALOX12,ZNRF3,UBR5,PPP1R2,STXBP1,SOCS5,BCR,PDCD4,CRKL,APPL1,BCL2L2,SMPD3,PID1,PEG10,MYO1C,PPP3R1,THY1,NR4A3,DLL1,SUFU,TMEM25,OTUD7B,MAZ,PSME3,INSR,ACVR2B,TRIP10,ACTR2,BACE1,CSNK1G2,NDEL1,HTT,TSKU,RAB11FIP2,GRIN1,TNFRSF21,TPT1,SMARCE1,S…
GO:BP	import into nucleus	GO:0051170	0.000305961	3.51433	183	254	12	27350	MED1,PRKCD,HCLS1,KPNA4,KPNA6,BACH2,UBR5,FAM53C,APPL1,TARDBP,PPP3R1,RAN
GO:MF	carbohydrate derivative binding	GO:0097367	0.000320128	3.49468	2278	254	48	25299	ARL2,TWF1,TAOK3,RAB1B,RAF1,ACTG1,CHD1,CAMKK1,RAB4B,KIF1B,PRKCD,UBE2R2,ARHGAP5,BMPR1A,GNS,PRKCE,CDK6,PI4K2A,PIM1,CHD2,WNK1,IRAK2,MYLK4,BCR,DICER1,ARL8B,KIF5A,TTL,MYO1C,THY1,RAB35,ABCF2,PI4KB,ARF3,ACTR1A,INSR,ACVR2B,HDGF,RAN,ACTR2,CSNK1G2,ABCG8,ABL2,MYH9,RPS6KA5,SDCBP,TPP1,MAPK4
GO:BP	negative regulation of transcription by RNA polymerase II	GO:0000122	0.000325438	3.48753	985	254	28	27350	RARB,MED1,MYT1L,ARID4A,KLF4,HCFC1,BCL11A,WDTC1,ESRRA,HCLS1,CPEB3,CDK6,CC2D1B,EZH1,COPS2,BACH2,ZFPM2,MECP2,NR4A3,NR2C2,RTF1,PHF19,SUFU,OTUD7B,MAZ,ACVR2B,HDGF,SDCBP
GO:MF	ribonucleotide binding	GO:0032553	0.000346209	3.46066	1936	254	43	25299	ARL2,TWF1,TAOK3,RAB1B,RAF1,ACTG1,CHD1,CAMKK1,RAB4B,KIF1B,PRKCD,UBE2R2,ARHGAP5,BMPR1A,PRKCE,CDK6,PI4K2A,PIM1,CHD2,WNK1,IRAK2,MYLK4,BCR,DICER1,ARL8B,KIF5A,TTL,MYO1C,RAB35,ABCF2,PI4KB,ARF3,ACTR1A,INSR,ACVR2B,RAN,ACTR2,CSNK1G2,ABCG8,ABL2,MYH9,RPS6KA5,MAPK4
GO:BP	homeostatic process	GO:0042592	0.0003489	3.4573	1777	254	40	27350	APLN,ITPR1,MED1,FKBP1A,EGLN2,CRTC3,RAF1,ARID4A,KLF4,HCFC1,CACNA1C,WDTC1,HCLS1,HAS2,RC3H1,PRKCE,CDK6,EZH1,PTPRJ,TUB,SLITRK1,WNK1,ALOX12,BCR,DICER1,ANK3,THY1,NR4A3,DLL1,INSR,ACVR2B,ABCG8,HTT,TSKU,RAB11FIP2,VAPB,GRIN1,TPP1,CSMD1,ZFP36L1
GO:BP	aromatic compound biosynthetic process	GO:0019438	0.000379732	3.42052	4119	254	70	27350	TACC1,APLN,RARB,EN2,PDLIM1,MED1,OTX1,CRTC3,RAF1,CHD1,MYT1L,ARID4A,KLF4,SAFB,HCFC1,BCL11A,WDTC1,TEAD1,ESRRA,HCLS1,BMPR1A,CPEB3,CDK6,CC2D1B,PIM1,MEOX2,EZH1,PHF5A,CHD2,COPS2,KPNA6,IRAK2,BACH2,GNPNAT1,POLDIP2,PDCD4,ZFPM2,MECP2,APPL1,LIPE,SMPD3,PID1,MYO1C,PHC3,PPP3R1,NR4A3,DLL1,NR2C2,RTF1,PHF19,SUFU,OTUD7B,MGA,HMGA1,MAZ,NFIA,TBPL1,MEF2D,MED26,HIC2,ZBTB9,INSR,ACVR2B,HDGF,ACTR2,COX10,GRIN1,RPS6KA5,SMARC…
GO:BP	neuron development	GO:0048666	0.00039217	3.40653	1245	254	32	27350	EN2,ITPR1,TWF1,TAOK3,MYT1L,KLF4,BCL11A,BAG5,CLIC5,CPEB3,AP2A1,SLITRK1,STXBP1,CRKL,MECP2,KIF5A,TTL,ANK3,PLXNA2,THY1,NR4A3,RAB35,ACTR2,NDEL1,ABL2,TSKU,GRIN1,TNFRSF21,MAP4,CAPRIN1,VCL,EFNB1
GO:BP	negative regulation of signal transduction	GO:0009968	0.000406421	3.39102	1247	254	32	27350	APLN,ITPR1,TAOK3,CRTC3,RAF1,PELI3,ARID4A,KLF4,BAG5,PRKCD,CHAC1,CTNND1,SPRY4,PTPRJ,NF2,ZNRF3,SOCS5,PDCD4,APPL1,BCL2L2,PID1,PEG10,THY1,DLL1,SUFU,TMEM25,OTUD7B,MAZ,PSME3,HTT,TSKU,TPT1
GO:BP	response to nitrogen compound	GO:1901698	0.000428497	3.36805	1315	254	33	27350	ITPR1,CACNA2D1,FKBP1A,CPEB2,BCL11A,WDTC1,PRKCD,ESRRA,PRKCE,CPEB3,PTPRJ,KBTBD2,SOCS5,CRKL,MECP2,APPL1,BCL2L2,SMPD3,PID1,MYO1C,ERLIN2,ERLIN1,NR4A3,FBXO27,GABRG2,INSR,ACTR2,CACNB1,BACE1,NDEL1,HSD11B2,GRIN1,ZFP36L1
GO:BP	cell development	GO:0048468	0.000430945	3.36558	2449	254	49	27350	RARB,EN2,ITPR1,MED1,TWF1,TAOK3,ACTG1,MYT1L,ARID4A,KLF4,BCL11A,BAG5,CLIC5,HAS2,BMPR1A,CPEB3,CDK6,AP2A1,SPRY4,SLITRK1,NF2,STXBP1,PDCD4,CRKL,MECP2,DICER1,KIF5A,SMPD3,TTL,ANK3,PPP3R1,PLXNA2,THY1,NR4A3,RAB35,DLL1,TBPL1,TRIP10,ACTR2,NDEL1,ABL2,TSKU,MYH9,GRIN1,TNFRSF21,MAP4,CAPRIN1,VCL,EFNB1
GO:BP	circulatory system development	GO:0072359	0.000438233	3.35829	1187	254	31	27350	LUZP1,APLN,RARB,VAV2,PDLIM1,MED1,FKBP1A,ACTG1,KLF4,CACNA1C,PNPLA6,HAS2,BMPR1A,PIM1,MEOX2,PTPRJ,PDCD4,CRKL,ZFPM2,MECP2,PPP3R1,THY1,DLL1,SUFU,MEF2D,INSR,ACVR2B,TRIP10,AMOTL2,MYH9,ZFP36L1
GO:BP	cellular response to growth factor stimulus	GO:0071363	0.000492534	3.30756	712	254	23	27350	APLN,MED1,ZYX,RAF1,ARID4A,KLF4,HAS2,BMPR1A,PRKCE,SPRY4,PDCD4,CRKL,APPL1,SMPD3,PEG10,MYO1C,RAB35,DLL1,INSR,ACVR2B,TSKU,SDCBP,ZFP36L1
GO:BP	cell motility	GO:0048870	0.00049665	3.30395	1731	254	39	27350	NAV1,VAV2,PDLIM1,ACTG1,ARID4A,KLF4,PRKCD,CCNYL1,HAS2,BMPR1A,PRKCE,MEOX2,PTPRJ,WNK1,SYDE1,ALOX12,BCR,CRKL,MECP2,DICER1,APPL1,SMPD3,KRT5,MYO1C,PLXNA2,THY1,NR4A3,ELMO2,MDGA1,MAZ,ARPC5L,INSR,NDEL1,AMOTL2,MYH9,GRIN1,SDCBP,VCL,EFNB1
GO:BP	positive regulation of protein metabolic process	GO:0051247	0.000536704	3.27026	1529	254	36	27350	GGA3,CAB39,TAOK3,RAB1B,EGLN2,RAF1,CAMKK1,KLF4,HCFC1,PRKCD,CCNYL1,HCLS1,BMPR1A,CPEB3,CTNND1,PIM1,PTPRJ,WNK1,ALOX12,SOCS5,CRKL,MECP2,MYO1C,POMT2,PERP,RTF1,PHF19,PARP16,PSME3,INSR,ACVR2B,MYH9,RASSF5,GRIN1,RPS6KA5,SDCBP
GO:BP	plasma membrane bounded cell projection organization	GO:0120036	0.000566958	3.24645	1601	254	37	27350	VAV2,ITPR1,TWF1,TAOK3,KLF4,BCL11A,BAG5,PRKCD,CLIC5,FAM98A,CPEB3,AP2A1,TUB,SLITRK1,STXBP1,CRKL,MECP2,KIF5A,TTL,ANK3,PLXNA2,THY1,NR4A3,RAB35,INSR,ACTR2,NDEL1,ABL2,HTT,TSKU,MYH9,GRIN1,TNFRSF21,MAP4,CAPRIN1,VCL,EFNB1
GO:BP	regulation of signal transduction	GO:0009966	0.000601958	3.22043	2941	254	55	27350	APLN,ITPR1,MED1,TAOK3,CRTC3,RAF1,PELI3,ARID4A,KLF4,BAG5,PRKCD,CCNYL1,CHAC1,HCLS1,BMPR1A,RC3H1,PRKCE,CNIH2,CTNND1,SPRY4,PTPRJ,TUB,WNK1,NF2,IRAK2,ZNRF3,UBR5,PPP1R2,SOCS5,BCR,PDCD4,CRKL,APPL1,BCL2L2,SMPD3,PID1,PEG10,MYO1C,PPP3R1,THY1,DLL1,SUFU,TMEM25,OTUD7B,MAZ,PSME3,INSR,ACVR2B,CSNK1G2,HTT,TSKU,GRIN1,TPT1,SDCBP,ARHGAP19
GO:BP	regulation of cell motility	GO:2000145	0.000620424	3.20731	1017	254	28	27350	ACTG1,ARID4A,KLF4,HAS2,BMPR1A,PRKCE,MEOX2,PTPRJ,WNK1,SYDE1,ALOX12,BCR,CRKL,MECP2,DICER1,APPL1,SMPD3,KRT5,MYO1C,PLXNA2,THY1,NR4A3,MAZ,INSR,AMOTL2,GRIN1,SDCBP,VCL
GO:BP	cellular nitrogen compound biosynthetic process	GO:0044271	0.000625237	3.20396	4861	254	78	27350	TACC1,APLN,RARB,EN2,PDLIM1,MED1,TNRC6B,OTX1,CPEB2,CRTC3,RAF1,EIF4B,CHD1,MYT1L,ARID4A,KLF4,SAFB,HCFC1,BCL11A,WDTC1,PRKCD,TEAD1,ESRRA,HCLS1,BMPR1A,RC3H1,CPEB3,CDK6,CC2D1B,PIM1,MEOX2,EZH1,PHF5A,CHD2,COPS2,KPNA6,IRAK2,BACH2,GNPNAT1,POLDIP2,PDCD4,ZFPM2,MECP2,LIPE,SMPD3,PID1,MYO1C,PHC3,TARDBP,PPP3R1,NR4A3,DLL1,NR2C2,RTF1,PHF19,SUFU,OTUD7B,MGA,HMGA1,MAZ,NFIA,TBPL1,MEF2D,MED26,HIC2,ZBTB9,INSR,ACVR2B,HDGF…
GO:BP	cytoskeleton organization	GO:0007010	0.000636973	3.19588	1472	254	35	27350	TACC1,ARL2,NAV1,PDLIM1,TWF1,ZYX,RAF1,ACTG1,PRKCD,HCLS1,PRKCE,SPTBN2,SYDE1,NF2,BCR,POLDIP2,MECP2,TTL,KRT5,MYO1C,ANK3,THY1,ELMO2,ARPC5L,ARFIP1,TRIP10,RAN,ACTR2,NDEL1,HTT,AMOTL2,MYH9,MAP4,CAPN6,SDCBP
GO:BP	response to oxygen-containing compound	GO:1901700	0.000731761	3.13563	2045	254	43	27350	PAPPA,ITPR1,MED1,CACNA2D1,CPEB2,RAF1,KLF4,HCFC1,BCL11A,WDTC1,PRKCD,ESRRA,PRKCE,KPNA4,CPEB3,PIM1,PTPRJ,KBTBD2,IRAK2,STXBP1,BCR,PDCD4,CRKL,MECP2,DICER1,APPL1,BCL2L2,SMPD3,PID1,MYO1C,NR4A3,NR2C2,INSR,ACVR2B,ACTR2,CACNB1,BACE1,NDEL1,ABL2,RAB11FIP2,HSD11B2,GRIN1,ZFP36L1
GO:BP	organic substance metabolic process	GO:0071704	0.000736076	3.13308	14300	254	172	27350	TACC1,APLN,ANGEL1,ARL2,RARB,VAV2,PAPPA,GGA3,EN2,PDLIM1,DOLPP1,MED1,KLHL18,TNRC6B,TWF1,DHDDS,FKBP1A,SF1,CAB39,CCNJL,TAOK3,RAB1B,OTX1,EGLN2,CPEB2,CRTC3,RAF1,ACTG1,PELI3,EIF4B,CHD1,APBA1,CAMKK1,MYT1L,ARID4A,FKBP5,KLF4,SAFB,KIF1B,HCFC1,TLL1,BCL11A,WDTC1,RNF38,BAG5,PRKCD,CLIC5,TEAD1,UBE2R2,IDH3A,CCNYL1,ESRRA,PNPLA6,CHAC1,HCLS1,FAM98A,HAS2,BMPR1A,RC3H1,GNS,PRKCE,CPEB3,CTNND1,CDK6,PI4K2A,AP2A1,SPRY4,CC2…
GO:BP	heterocycle biosynthetic process	GO:0018130	0.000751149	3.12427	4108	254	69	27350	TACC1,APLN,RARB,EN2,PDLIM1,MED1,OTX1,CRTC3,RAF1,CHD1,MYT1L,ARID4A,KLF4,SAFB,HCFC1,BCL11A,WDTC1,TEAD1,ESRRA,HCLS1,BMPR1A,CPEB3,CDK6,CC2D1B,PIM1,MEOX2,EZH1,PHF5A,CHD2,COPS2,KPNA6,IRAK2,BACH2,GNPNAT1,POLDIP2,PDCD4,ZFPM2,MECP2,LIPE,SMPD3,PID1,MYO1C,PHC3,PPP3R1,NR4A3,DLL1,NR2C2,RTF1,PHF19,SUFU,OTUD7B,MGA,HMGA1,MAZ,NFIA,TBPL1,MEF2D,MED26,HIC2,ZBTB9,INSR,ACVR2B,HDGF,ACTR2,COX10,GRIN1,RPS6KA5,SMARCE1,SDC…
GO:BP	animal organ morphogenesis	GO:0009887	0.000761308	3.11844	1090	254	29	27350	RARB,ITPR1,MED1,FKBP1A,OTX1,CLIC5,PNPLA6,HAS2,BMPR1A,CTNND1,PIM1,NF2,ZNRF3,BCR,PDCD4,CRKL,ZFPM2,SMPD3,THY1,PERP,NR4A3,DLL1,SUFU,MEF2D,INSR,ACVR2B,TSKU,MEGF11,CSMD1
GO:BP	positive regulation of cellular component organization	GO:0051130	0.000797262	3.0984	1156	254	30	27350	APLN,ARL2,ITPR1,TWF1,ANKFY1,G3BP2,BCL11A,FAM98A,PRKCE,AP2A1,PTPRJ,SLITRK1,NF2,POLDIP2,MECP2,APPL1,SMPD3,MYO1C,PLXNA2,THY1,DLL1,INSR,ACTR2,NDEL1,ABL2,HTT,PRRT2,GRIN1,SDCBP,CAPRIN1
GO:BP	cell population proliferation	GO:0008283	0.000861729	3.06463	2131	254	44	27350	TACC1,APLN,RARB,ITPR1,MED1,FKBP1A,SF1,RAF1,KLF4,PRKCD,ESRRA,HCLS1,FAM98A,HAS2,BMPR1A,RC3H1,CDK6,PIM1,PTPRJ,COPS2,NF2,ALOX12,ZNRF3,POLDIP2,PDCD4,CRKL,ZFPM2,MECP2,DICER1,BCL2L2,SMPD3,PID1,NR4A3,DLL1,HMGA1,MAZ,MEF2D,INSR,NDEL1,RASSF5,TNFRSF21,SDCBP,EFNB1,ZFP36L1
GO:BP	nucleobase-containing compound biosynthetic process	GO:0034654	0.000873754	3.05861	4040	254	68	27350	TACC1,APLN,RARB,EN2,PDLIM1,MED1,OTX1,CRTC3,RAF1,CHD1,MYT1L,ARID4A,KLF4,SAFB,HCFC1,BCL11A,WDTC1,TEAD1,ESRRA,HCLS1,BMPR1A,CPEB3,CDK6,CC2D1B,PIM1,MEOX2,EZH1,PHF5A,CHD2,COPS2,KPNA6,IRAK2,BACH2,GNPNAT1,POLDIP2,PDCD4,ZFPM2,MECP2,LIPE,SMPD3,PID1,MYO1C,PHC3,PPP3R1,NR4A3,DLL1,NR2C2,RTF1,PHF19,SUFU,OTUD7B,MGA,HMGA1,MAZ,NFIA,TBPL1,MEF2D,MED26,HIC2,ZBTB9,INSR,ACVR2B,HDGF,ACTR2,GRIN1,RPS6KA5,SMARCE1,SDCBP
GO:BP	mitotic cell cycle process	GO:1903047	0.000940755	3.02652	739	254	23	27350	TACC1,KLHL18,CCNJL,TAOK3,KLF4,POLDIP2,MECP2,APPL1,SMPD3,ANK3,INTS3,RAB35,PPP6C,PSME3,PHF13,INSR,RAN,NDEL1,HTT,CCNJ,MAP4,SMARCE1,ZFP36L1
GO:BP	tissue development	GO:0009888	0.00096306	3.01635	2066	254	43	27350	LUZP1,RARB,MED1,FKBP1A,ACTG1,ARID4A,KLF4,CLIC5,ESRRA,HAS2,BMPR1A,CTNND1,CDK6,PIM1,MEOX2,COPS2,NF2,ALOX12,ZNRF3,BCR,PDCD4,ZFPM2,DICER1,SMPD3,KRT5,PPP3R1,PLXNA2,NR4A3,DLL1,RTF1,SUFU,MEF2D,INSR,ACVR2B,TRIP10,TPT1,SDCBP,MBNL1,TPP1,VCL,EFNB1,CSMD1,ZFP36L1
GO:BP	response to growth factor	GO:0070848	0.000985675	3.00627	741	254	23	27350	APLN,MED1,ZYX,RAF1,ARID4A,KLF4,HAS2,BMPR1A,PRKCE,SPRY4,PDCD4,CRKL,APPL1,SMPD3,PEG10,MYO1C,RAB35,DLL1,INSR,ACVR2B,TSKU,SDCBP,ZFP36L1
GO:BP	cell projection organization	GO:0030030	0.00101661	2.99285	1640	254	37	27350	VAV2,ITPR1,TWF1,TAOK3,KLF4,BCL11A,BAG5,PRKCD,CLIC5,FAM98A,CPEB3,AP2A1,TUB,SLITRK1,STXBP1,CRKL,MECP2,KIF5A,TTL,ANK3,PLXNA2,THY1,NR4A3,RAB35,INSR,ACTR2,NDEL1,ABL2,HTT,TSKU,MYH9,GRIN1,TNFRSF21,MAP4,CAPRIN1,VCL,EFNB1
GO:BP	response to peptide	GO:1901652	0.00115107	2.9389	528	254	19	27350	CACNA2D1,CPEB2,WDTC1,PRKCD,ESRRA,PTPRJ,KBTBD2,APPL1,BCL2L2,SMPD3,PID1,MYO1C,NR4A3,INSR,CACNB1,BACE1,NDEL1,HSD11B2,ZFP36L1
GO:BP	cellular response to cytokine stimulus	GO:0071345	0.00117125	2.93135	1050	254	28	27350	MED1,FKBP1A,ZYX,ACTG1,PELI3,KLF4,HCLS1,HAS2,RC3H1,SPRY4,WNK1,IRAK2,STXBP1,SOCS5,GNPNAT1,CRKL,DICER1,APPL1,SMPD3,PID1,MYO1C,MGA,PARP16,HDGF,ACTR2,TNFRSF21,RPS6KA5,ZFP36L1
GO:MF	ATP binding	GO:0005524	0.00119642	2.92212	1486	254	35	25299	TWF1,TAOK3,RAF1,ACTG1,CHD1,CAMKK1,KIF1B,PRKCD,UBE2R2,BMPR1A,PRKCE,CDK6,PI4K2A,PIM1,CHD2,WNK1,IRAK2,MYLK4,BCR,DICER1,KIF5A,TTL,MYO1C,ABCF2,PI4KB,ACTR1A,INSR,ACVR2B,ACTR2,CSNK1G2,ABCG8,ABL2,MYH9,RPS6KA5,MAPK4
GO:BP	regulation of kinase activity	GO:0043549	0.00124137	2.9061	751	254	23	27350	VAV2,CAB39,CCNJL,TAOK3,CAMKK1,KLF4,PRKCD,CCNYL1,BMPR1A,SPRY4,PIM1,PTPRJ,WNK1,NF2,SOCS5,PDCD4,THY1,DBNDD1,PARP16,INSR,ACVR2B,HTT,CCNJ
GO:BP	locomotion	GO:0040011	0.00134677	2.87071	1384	254	33	27350	ACTG1,ARID4A,KLF4,PRKCD,HAS2,BMPR1A,PRKCE,MEOX2,PTPRJ,WNK1,SYDE1,ALOX12,BCR,CRKL,MECP2,DICER1,APPL1,KIF5A,SMPD3,KRT5,MYO1C,ANK3,PLXNA2,THY1,NR4A3,ELMO2,MAZ,INSR,AMOTL2,GRIN1,SDCBP,VCL,EFNB1
GO:BP	negative regulation of cell communication	GO:0010648	0.00143535	2.84304	1388	254	33	27350	APLN,ITPR1,TAOK3,CRTC3,RAF1,PELI3,ARID4A,KLF4,BAG5,PRKCD,CHAC1,CTNND1,SPRY4,PTPRJ,NF2,ZNRF3,STXBP1,SOCS5,PDCD4,APPL1,BCL2L2,PID1,PEG10,THY1,DLL1,SUFU,TMEM25,OTUD7B,MAZ,PSME3,HTT,TSKU,TPT1
GO:BP	establishment of organelle localization	GO:0051656	0.00149136	2.82642	435	254	17	27350	TACC1,ARFGAP2,KIF1B,CNIH2,STXBP1,MECP2,KIF5A,SMPD3,TTL,MYO1C,NR4A3,RAN,NDEL1,HTT,MYH9,MAP4,SDCBP
GO:BP	negative regulation of DNA-templated transcription	GO:0045892	0.00150531	2.82237	1391	254	33	27350	RARB,MED1,MYT1L,ARID4A,KLF4,HCFC1,BCL11A,WDTC1,ESRRA,HCLS1,CPEB3,CDK6,CC2D1B,EZH1,COPS2,BACH2,PDCD4,ZFPM2,MECP2,PHC3,NR4A3,NR2C2,RTF1,PHF19,SUFU,OTUD7B,HMGA1,MAZ,ACVR2B,HDGF,RPS6KA5,SMARCE1,SDCBP
GO:BP	regulation of protein kinase activity	GO:0045859	0.0015102	2.82096	646	254	21	27350	CAB39,CCNJL,TAOK3,CAMKK1,PRKCD,CCNYL1,BMPR1A,SPRY4,PIM1,PTPRJ,WNK1,NF2,SOCS5,PDCD4,THY1,DBNDD1,PARP16,INSR,ACVR2B,HTT,CCNJ
GO:BP	negative regulation of signaling	GO:0023057	0.00152933	2.8155	1392	254	33	27350	APLN,ITPR1,TAOK3,CRTC3,RAF1,PELI3,ARID4A,KLF4,BAG5,PRKCD,CHAC1,CTNND1,SPRY4,PTPRJ,NF2,ZNRF3,STXBP1,SOCS5,PDCD4,APPL1,BCL2L2,PID1,PEG10,THY1,DLL1,SUFU,TMEM25,OTUD7B,MAZ,PSME3,HTT,TSKU,TPT1
GO:BP	regulation of locomotion	GO:0040012	0.00154859	2.81006	1065	254	28	27350	ACTG1,ARID4A,KLF4,HAS2,BMPR1A,PRKCE,MEOX2,PTPRJ,WNK1,SYDE1,ALOX12,BCR,CRKL,MECP2,DICER1,APPL1,SMPD3,KRT5,MYO1C,PLXNA2,THY1,NR4A3,MAZ,INSR,AMOTL2,GRIN1,SDCBP,VCL
GO:BP	negative regulation of nucleic acid-templated transcription	GO:1903507	0.0015537	2.80863	1393	254	33	27350	RARB,MED1,MYT1L,ARID4A,KLF4,HCFC1,BCL11A,WDTC1,ESRRA,HCLS1,CPEB3,CDK6,CC2D1B,EZH1,COPS2,BACH2,PDCD4,ZFPM2,MECP2,PHC3,NR4A3,NR2C2,RTF1,PHF19,SUFU,OTUD7B,HMGA1,MAZ,ACVR2B,HDGF,RPS6KA5,SMARCE1,SDCBP
GO:MF	adenyl nucleotide binding	GO:0030554	0.00155386	2.80859	1570	254	36	25299	TWF1,TAOK3,RAF1,ACTG1,CHD1,CAMKK1,KIF1B,BAG5,PRKCD,UBE2R2,BMPR1A,PRKCE,CDK6,PI4K2A,PIM1,CHD2,WNK1,IRAK2,MYLK4,BCR,DICER1,KIF5A,TTL,MYO1C,ABCF2,PI4KB,ACTR1A,INSR,ACVR2B,ACTR2,CSNK1G2,ABCG8,ABL2,MYH9,RPS6KA5,MAPK4
GO:BP	negative regulation of RNA biosynthetic process	GO:1902679	0.00157843	2.80177	1394	254	33	27350	RARB,MED1,MYT1L,ARID4A,KLF4,HCFC1,BCL11A,WDTC1,ESRRA,HCLS1,CPEB3,CDK6,CC2D1B,EZH1,COPS2,BACH2,PDCD4,ZFPM2,MECP2,PHC3,NR4A3,NR2C2,RTF1,PHF19,SUFU,OTUD7B,HMGA1,MAZ,ACVR2B,HDGF,RPS6KA5,SMARCE1,SDCBP
GO:BP	developmental growth	GO:0048589	0.00174075	2.75926	766	254	23	27350	RARB,MED1,APBA1,CACNA1C,BCL11A,WDTC1,BMPR1A,PIM1,SPTBN2,SLITRK1,COPS2,ZFPM2,MECP2,SMPD3,TTL,DLL1,RTF1,INSR,ACVR2B,TRIP10,NDEL1,VCL,ZFP36L1
GO:BP	mitotic cell cycle	GO:0000278	0.00174133	2.75912	885	254	25	27350	TACC1,KLHL18,CCNJL,TAOK3,KLF4,POLDIP2,MECP2,APPL1,SMPD3,TTL,ANK3,INTS3,RAB35,PPP6C,PSME3,PHF13,INSR,RAN,NDEL1,HTT,CCNJ,MAP4,SMARCE1,SDCBP,ZFP36L1
GO:BP	regulation of vesicle-mediated transport	GO:0060627	0.00180459	2.74362	598	254	20	27350	APLN,APBA1,RAB4B,ANKFY1,PRKCE,AP2A1,PTPRJ,TUB,STXBP1,BCR,APPL1,SMPD3,PPP3R1,DLL1,INSR,ARFIP1,BACE1,PRRT2,SDCBP,ANKRD13B
GO:BP	protein import into nucleus	GO:0006606	0.00182274	2.73928	178	254	11	27350	MED1,PRKCD,HCLS1,KPNA4,KPNA6,UBR5,FAM53C,APPL1,TARDBP,PPP3R1,RAN
GO:BP	cellular response to organonitrogen compound	GO:0071417	0.00186048	2.73038	769	254	23	27350	ITPR1,CACNA2D1,CPEB2,BCL11A,WDTC1,PRKCD,ESRRA,CPEB3,PTPRJ,MECP2,APPL1,BCL2L2,SMPD3,PID1,MYO1C,NR4A3,GABRG2,INSR,ACTR2,CACNB1,BACE1,NDEL1,ZFP36L1
GO:BP	positive regulation of molecular function	GO:0044093	0.00186579	2.72914	1542	254	35	27350	VAV2,CACNA2D1,CAB39,TAOK3,CRTC3,RAF1,CAMKK1,KLF4,CACNA1C,PRKCD,CCNYL1,HCLS1,BMPR1A,PIM1,WNK1,IRAK2,ALOX12,BCR,POLDIP2,CRKL,ANK3,PPP3R1,THY1,PERP,PARP16,PSME3,INSR,ACVR2B,RAN,NDEL1,ABL2,HTT,RAB11FIP2,GRIN1,RPS6KA5
GO:BP	regulation of transmembrane transport	GO:0034762	0.00205105	2.68802	603	254	20	27350	CACNA2D1,FKBP1A,CACNA1C,PRKCD,CLIC5,PRKCE,CNIH2,PIM1,WNK1,APPL1,PID1,ANK3,PPP3R1,THY1,NR4A3,KCND1,INSR,CACNB1,HTT,GRIN1
GO:BP	metabolic process	GO:0008152	0.00206367	2.68536	14703	254	174	27350	TACC1,APLN,ANGEL1,ARL2,RARB,VAV2,PAPPA,GGA3,EN2,PDLIM1,DOLPP1,MED1,KLHL18,TNRC6B,TWF1,DHDDS,FKBP1A,SF1,CAB39,CCNJL,TAOK3,RAB1B,OTX1,EGLN2,CPEB2,CRTC3,RAF1,ACTG1,PELI3,EIF4B,CHD1,APBA1,CAMKK1,MYT1L,ARID4A,FKBP5,KLF4,SAFB,KIF1B,HCFC1,TLL1,BCL11A,WDTC1,RNF38,BAG5,PRKCD,CLIC5,TEAD1,UBE2R2,IDH3A,CCNYL1,ESRRA,PNPLA6,CHAC1,HCLS1,FAM98A,HAS2,BMPR1A,RC3H1,GNS,PRKCE,CPEB3,CTNND1,CDK6,PI4K2A,AP2A1,SPRY4,CC2…
GO:BP	vasculature development	GO:0001944	0.00212291	2.67307	775	254	23	27350	LUZP1,APLN,VAV2,MED1,ACTG1,KLF4,PNPLA6,HAS2,BMPR1A,MEOX2,PTPRJ,PDCD4,CRKL,ZFPM2,MECP2,PPP3R1,THY1,DLL1,SUFU,ACVR2B,AMOTL2,MYH9,ZFP36L1
GO:BP	cellular response to oxygen-containing compound	GO:1901701	0.0021713	2.66328	1483	254	34	27350	ITPR1,MED1,CACNA2D1,CPEB2,RAF1,HCFC1,BCL11A,WDTC1,PRKCD,ESRRA,PRKCE,CPEB3,PIM1,PTPRJ,IRAK2,BCR,PDCD4,CRKL,DICER1,APPL1,BCL2L2,SMPD3,PID1,MYO1C,NR4A3,NR2C2,INSR,ACTR2,CACNB1,BACE1,NDEL1,ABL2,RAB11FIP2,ZFP36L1
GO:BP	cellular response to nitrogen compound	GO:1901699	0.00219828	2.65792	836	254	24	27350	ITPR1,CACNA2D1,CPEB2,BCL11A,WDTC1,PRKCD,ESRRA,CPEB3,PTPRJ,CRKL,MECP2,APPL1,BCL2L2,SMPD3,PID1,MYO1C,NR4A3,GABRG2,INSR,ACTR2,CACNB1,BACE1,NDEL1,ZFP36L1
GO:MF	enzyme activator activity	GO:0008047	0.00227352	2.6433	510	254	18	25299	CAB39,RAF1,ARFGAP2,PRKCD,CCNYL1,RANBP3,BMPR1A,PRKCE,PIM1,WNK1,SYDE1,BCR,THY1,RABEP1,ARHGAP20,PARP16,PSME3,ARHGAP19
GO:BP	regulation of cell-substrate adhesion	GO:0010810	0.00241375	2.61731	222	254	12	27350	ARL2,ACTG1,HAS2,PRKCE,CDK6,SPRY4,PTPRJ,POLDIP2,CRKL,DICER1,THY1,VCL
GO:BP	intracellular signal transduction	GO:0035556	0.00262024	2.58166	2527	254	48	27350	VAV2,ITPR1,CAB39,TAOK3,RAF1,CAMKK1,RAB4B,KLF4,G3BP2,CACNA1C,BAG5,PRKCD,TEAD1,CHAC1,HCLS1,RC3H1,PRKCE,SPRY4,PTPRJ,TBKBP1,KBTBD2,WNK1,NF2,IRAK2,SOCS5,BCR,PDCD4,CRKL,DICER1,BCL2L2,SMPD3,PPP3R1,INTS3,PERP,RAB35,NR2C2,OTUD7B,MAZ,PI4KB,INSR,HTT,GRIN1,RPS6KA5,TPT1,SDCBP,MAPK4,ARHGAP19,ZFP36L1
GO:BP	response to cytokine	GO:0034097	0.00266824	2.57377	1160	254	29	27350	MED1,FKBP1A,ZYX,ACTG1,PELI3,KLF4,HCLS1,HAS2,RC3H1,SPRY4,WNK1,IRAK2,STXBP1,SOCS5,GNPNAT1,CRKL,DICER1,APPL1,SMPD3,PID1,MYO1C,MGA,PARP16,INSR,HDGF,ACTR2,TNFRSF21,RPS6KA5,ZFP36L1
GO:BP	secretion by cell	GO:0032940	0.00270728	2.56747	907	254	25	27350	APLN,RAF1,APBA1,HCFC1,CACNA1C,PRKCE,PI4K2A,SPTBN2,STXBP1,BCR,MECP2,ARL8B,SMPD3,NAGPA,TARDBP,NR4A3,SLC25A22,ACVR2B,ARFIP1,BACE1,MYH9,RAB11FIP2,M6PR,PRRT2,SDCBP
GO:BP	negative regulation of nucleobase-containing compound metabolic process	GO:0045934	0.00275109	2.56049	1639	254	36	27350	RARB,MED1,MYT1L,ARID4A,KLF4,HCFC1,BCL11A,WDTC1,ESRRA,HCLS1,CPEB3,CDK6,CC2D1B,EZH1,COPS2,BACH2,UBR5,PDCD4,ZFPM2,MECP2,PID1,PHC3,TARDBP,NR4A3,NR2C2,RTF1,PHF19,SUFU,OTUD7B,HMGA1,MAZ,ACVR2B,HDGF,RPS6KA5,SMARCE1,SDCBP
GO:BP	enzyme-linked receptor protein signaling pathway	GO:0007167	0.00281192	2.551	971	254	26	27350	APLN,ZYX,RAF1,ARID4A,PRKCD,BMPR1A,SPRY4,PTPRJ,SOCS5,BCR,PDCD4,CRKL,APPL1,SMPD3,PID1,PEG10,MYO1C,NR4A3,DLL1,INSR,GIGYF1,ACVR2B,NDEL1,TSKU,SDCBP,EFNB1
GO:BP	apoptotic process	GO:0006915	0.00282871	2.54841	2003	254	41	27350	RARB,EN2,ITPR1,MED1,EGLN2,RAF1,PELI3,KLF4,BAG5,PRKCD,CHAC1,HCLS1,PRKCE,PIM1,NF2,IRAK2,ALOX12,STXBP1,PDCD4,CRKL,MECP2,BCL2L2,PEG10,TARDBP,PERP,RABEP1,NR4A3,DLL1,ELMO2,MAZ,PSME3,MEF2D,TRIP10,HDGF,BACE1,HTT,RASSF5,GRIN1,TNFRSF21,TPT1,ZFP36L1
GO:BP	tube development	GO:0035295	0.00295545	2.52938	1166	254	29	27350	LUZP1,APLN,RARB,VAV2,MED1,ACTG1,KLF4,PNPLA6,HAS2,BMPR1A,MEOX2,PTPRJ,ALOX12,CRKL,ZFPM2,MECP2,SMPD3,PPP3R1,PLXNA2,THY1,NR4A3,DLL1,SUFU,NFIA,ACVR2B,AMOTL2,MYH9,CSMD1,ZFP36L1
GO:BP	negative regulation of RNA metabolic process	GO:0051253	0.00296649	2.52776	1504	254	34	27350	RARB,MED1,MYT1L,ARID4A,KLF4,HCFC1,BCL11A,WDTC1,ESRRA,HCLS1,CPEB3,CDK6,CC2D1B,EZH1,COPS2,BACH2,PDCD4,ZFPM2,MECP2,PHC3,TARDBP,NR4A3,NR2C2,RTF1,PHF19,SUFU,OTUD7B,HMGA1,MAZ,ACVR2B,HDGF,RPS6KA5,SMARCE1,SDCBP
GO:MF	adenyl ribonucleotide binding	GO:0032559	0.00328854	2.483	1556	254	35	25299	TWF1,TAOK3,RAF1,ACTG1,CHD1,CAMKK1,KIF1B,PRKCD,UBE2R2,BMPR1A,PRKCE,CDK6,PI4K2A,PIM1,CHD2,WNK1,IRAK2,MYLK4,BCR,DICER1,KIF5A,TTL,MYO1C,ABCF2,PI4KB,ACTR1A,INSR,ACVR2B,ACTR2,CSNK1G2,ABCG8,ABL2,MYH9,RPS6KA5,MAPK4
GO:BP	regulation of protein serine/threonine kinase activity	GO:0071900	0.00340449	2.46795	363	254	15	27350	CAB39,CCNJL,TAOK3,PRKCD,CCNYL1,BMPR1A,SPRY4,PIM1,PTPRJ,PDCD4,THY1,PARP16,INSR,HTT,CCNJ
GO:BP	central nervous system development	GO:0007417	0.00342608	2.4652	1045	254	27	27350	TACC1,RARB,EN2,MED1,OTX1,BMPR1A,CTNND1,SPTBN2,EZH1,PTPRJ,NF2,BCR,CRKL,MECP2,BCL2L2,PLXNA2,NR4A3,DLL1,NR2C2,SUFU,MDGA1,NDEL1,TSKU,GRIN1,TNFRSF21,MAP4,TPP1
GO:BP	cell-substrate adhesion	GO:0031589	0.00352175	2.45324	364	254	15	27350	ARL2,ZYX,ACTG1,HAS2,PRKCE,CDK6,SPRY4,PTPRJ,BCR,POLDIP2,CRKL,DICER1,THY1,ITGA10,VCL
GO:BP	negative regulation of multicellular organismal process	GO:0051241	0.00358244	2.44582	1112	254	28	27350	APLN,RARB,ARID4A,KLF4,BCL11A,PRKCD,BMPR1A,RC3H1,CDK6,MEOX2,WNK1,NF2,ALOX12,SOCS5,BCR,PDCD4,ZFPM2,MECP2,DICER1,THY1,DLL1,OTUD7B,MDGA1,INSR,ACVR2B,ABCG8,TSKU,TNFRSF21
GO:BP	negative regulation of protein metabolic process	GO:0051248	0.00358244	2.44582	1112	254	28	27350	GGA3,TNRC6B,CPEB2,KLF4,BAG5,PRKCD,CHAC1,RC3H1,PRKCE,CPEB3,SPRY4,PTPRJ,NF2,UBR5,SOCS5,PDCD4,CRKL,PID1,TARDBP,THY1,DBNDD1,SUFU,PSMF1,INSR,SDCBP,CAPRIN1,PATL1,ZFP36L1
GO:BP	regulated exocytosis	GO:0045055	0.00359076	2.44481	273	254	13	27350	APBA1,CACNA1C,PRKCE,PI4K2A,SPTBN2,STXBP1,BCR,ARL8B,NR4A3,BACE1,MYH9,RAB11FIP2,PRRT2
GO:BP	blood vessel development	GO:0001568	0.00372627	2.42873	742	254	22	27350	LUZP1,APLN,VAV2,MED1,ACTG1,KLF4,PNPLA6,HAS2,BMPR1A,MEOX2,PTPRJ,CRKL,ZFPM2,MECP2,PPP3R1,THY1,DLL1,SUFU,ACVR2B,AMOTL2,MYH9,ZFP36L1
GO:BP	actin filament-based process	GO:0030029	0.00402151	2.39561	805	254	23	27350	PDLIM1,TWF1,CACNA2D1,ZYX,ACTG1,CACNA1C,PRKCD,HCLS1,PRKCE,SPTBN2,SYDE1,NF2,BCR,MYO1C,ELMO2,ARPC5L,ARFIP1,TRIP10,RAN,ACTR2,AMOTL2,MYH9,SDCBP
GO:BP	regulation of developmental process	GO:0050793	0.00405499	2.39201	2724	254	50	27350	RARB,MED1,ARID4A,KLF4,CACNA1C,BCL11A,ESRRA,HCLS1,HAS2,BMPR1A,RC3H1,CPEB3,CDK6,SPRY4,PIM1,SLITRK1,SYDE1,NF2,ALOX12,ZNRF3,SOCS5,BCR,PDCD4,CRKL,ZFPM2,MECP2,DICER1,SMPD3,TTL,PLXNA2,THY1,DLL1,NR2C2,MDGA1,INSR,ACVR2B,TRIP10,ACTR2,NDEL1,SMYD5,TSKU,MYH9,GRIN1,TNFRSF21,TPT1,SMARCE1,SDCBP,CAPRIN1,VCL,ZFP36L1
GO:BP	response to chemical	GO:0042221	0.00456071	2.34097	5922	254	87	27350	APLN,RARB,PAPPA,ITPR1,MED1,CACNA2D1,FKBP1A,ZYX,CAB39,EGLN2,CPEB2,RAF1,ACTG1,PELI3,ARID4A,KLF4,SAFB,HCFC1,BCL11A,WDTC1,BAG5,PRKCD,ESRRA,CHAC1,HCLS1,HAS2,BMPR1A,RC3H1,PRKCE,KPNA4,CPEB3,SPRY4,PIM1,EZH1,PTPRJ,KBTBD2,WNK1,IRAK2,ALOX12,UBR5,STXBP1,SOCS5,GNPNAT1,BCR,PDCD4,CRKL,MECP2,DICER1,APPL1,BCL2L2,KIF5A,SMPD3,PID1,PEG10,MYO1C,ANK3,ERLIN2,ERLIN1,PLXNA2,NR4A3,RAB35,DLL1,NR2C2,ELMO2,MGA,PARP16,FBXO27,…
GO:MF	phosphotransferase activity, alcohol group as acceptor	GO:0016773	0.00459422	2.33779	701	254	21	25299	TWF1,TAOK3,RAF1,CAMKK1,PRKCD,BMPR1A,PRKCE,CDK6,PI4K2A,PIM1,WNK1,IRAK2,MYLK4,BCR,PI4KB,INSR,ACVR2B,CSNK1G2,ABL2,RPS6KA5,MAPK4
GO:MF	catalytic activity	GO:0003824	0.00468473	2.32932	5664	254	87	25299	ANGEL1,ARL2,PAPPA,DOLPP1,MED1,TWF1,DHDDS,FKBP1A,TAOK3,RAB1B,EGLN2,RAF1,PELI3,CHD1,PDIA6,CAMKK1,RAB4B,FKBP5,KIF1B,TLL1,RNF38,PRKCD,UBE2R2,IDH3A,PNPLA6,CHAC1,FAM98A,HAS2,ARHGAP5,BMPR1A,RC3H1,GNS,PRKCE,CDK6,PI4K2A,PIM1,GALNT7,EZH1,PPME1,PTPRJ,CHD2,WNK1,IRAK2,ALOX12,ZNRF3,UBR5,MYLK4,GNPNAT1,BCR,DICER1,ARL8B,KIF5A,LIPE,SMPD3,TTL,NAGPA,POMT2,UBR7,PPP3R1,RAB35,JOSD2,DPY19L4,OTUD7B,HMGA1,PI4KB,ARF3,PARP1…
GO:BP	response to insulin	GO:0032868	0.00474718	2.32356	280	254	13	27350	CPEB2,WDTC1,PRKCD,ESRRA,PTPRJ,KBTBD2,APPL1,PID1,MYO1C,INSR,NDEL1,HSD11B2,ZFP36L1
GO:BP	anatomical structure formation involved in morphogenesis	GO:0048646	0.0047911	2.31956	1195	254	29	27350	LUZP1,APLN,VAV2,MED1,FKBP1A,ACTG1,KLF4,PNPLA6,BMPR1A,RC3H1,PIM1,MEOX2,NF2,ZFPM2,MECP2,SMPD3,PPP3R1,PLXNA2,THY1,PERP,NR4A3,DLL1,RTF1,SUFU,TBPL1,ACVR2B,AMOTL2,MYH9,MEGF11
GO:BP	cell cycle process	GO:0022402	0.0047911	2.31956	1195	254	29	27350	TACC1,ARL2,MED1,KLHL18,CCNJL,TAOK3,KLF4,PRKCE,POLDIP2,MECP2,APPL1,SMPD3,TTL,ANK3,INTS3,RAB35,PPP6C,PSME3,PHF13,INSR,RAN,ACTR2,NDEL1,HTT,MYH9,CCNJ,MAP4,SMARCE1,ZFP36L1
GO:BP	regulation of transferase activity	GO:0051338	0.00483517	2.31559	875	254	24	27350	VAV2,CAB39,CCNJL,TAOK3,CAMKK1,KLF4,BAG5,PRKCD,CCNYL1,BMPR1A,SPRY4,PIM1,PTPRJ,WNK1,NF2,SOCS5,PDCD4,THY1,DBNDD1,PARP16,INSR,ACVR2B,HTT,CCNJ
GO:MF	metal ion binding	GO:0046872	0.00484009	2.31515	4075	254	68	25299	RARB,VAV2,PAPPA,PDLIM1,ITPR1,DHDDS,CACNA2D1,ZYX,SF1,CAB39,EGLN2,RAF1,ARFGAP2,MYT1L,ANKFY1,KLF4,TLL1,CACNA1C,BCL11A,RNF38,PRKCD,IDH3A,ESRRA,ARMC1,BMPR1A,RC3H1,GNS,PRKCE,PIM1,GALNT7,PHF5A,TBKBP1,ZCCHC2,WNK1,ALOX12,ZNRF3,UBR5,ZFPM2,SMPD3,PEG10,PHC3,UBR7,PPP3R1,NR4A3,PCDH9,DLL1,NR2C2,ITGA10,PHF19,OTUD7B,PPP6C,PHF13,KCND1,HIC2,ZBTB9,ACVR2B,HERC2,RAN,ABCG8,ABL2,SMYD5,RASSF5,GRIN1,RPS6KA5,TPT1,MBNL1,TPP…
GO:MF	protein serine/threonine kinase activity	GO:0004674	0.00508249	2.29392	438	254	16	25299	TAOK3,RAF1,CAMKK1,PRKCD,BMPR1A,PRKCE,CDK6,PIM1,WNK1,IRAK2,MYLK4,BCR,ACVR2B,CSNK1G2,RPS6KA5,MAPK4
GO:MF	protein kinase activity	GO:0004672	0.00524357	2.28037	596	254	19	25299	TWF1,TAOK3,RAF1,CAMKK1,PRKCD,BMPR1A,PRKCE,CDK6,PIM1,WNK1,IRAK2,MYLK4,BCR,INSR,ACVR2B,CSNK1G2,ABL2,RPS6KA5,MAPK4
GO:BP	secretion	GO:0046903	0.00541725	2.26622	1071	254	27	27350	APLN,MED1,RAF1,APBA1,HCFC1,CACNA1C,PRKCE,PI4K2A,SPTBN2,WNK1,STXBP1,BCR,MECP2,ARL8B,SMPD3,NAGPA,TARDBP,NR4A3,SLC25A22,ACVR2B,ARFIP1,BACE1,MYH9,RAB11FIP2,M6PR,PRRT2,SDCBP
GO:BP	programmed cell death	GO:0012501	0.00549498	2.26003	2057	254	41	27350	RARB,EN2,ITPR1,MED1,EGLN2,RAF1,PELI3,KLF4,BAG5,PRKCD,CHAC1,HCLS1,PRKCE,PIM1,NF2,IRAK2,ALOX12,STXBP1,PDCD4,CRKL,MECP2,BCL2L2,PEG10,TARDBP,PERP,RABEP1,NR4A3,DLL1,ELMO2,MAZ,PSME3,MEF2D,TRIP10,HDGF,BACE1,HTT,RASSF5,GRIN1,TNFRSF21,TPT1,ZFP36L1
GO:BP	head development	GO:0060322	0.00569114	2.2448	822	254	23	27350	TACC1,RARB,EN2,MED1,OTX1,RAF1,BMPR1A,CTNND1,SPTBN2,EZH1,NF2,BCR,CRKL,MECP2,BCL2L2,PLXNA2,NR4A3,DLL1,NR2C2,MDGA1,NDEL1,TSKU,GRIN1
GO:BP	peptidyl-amino acid modification	GO:0018193	0.00627056	2.20269	1279	254	30	27350	TWF1,FKBP1A,CAB39,EGLN2,RAF1,ARID4A,FKBP5,HCFC1,BCL11A,PRKCD,HCLS1,PRKCE,CTNND1,EZH1,PTPRJ,WNK1,NF2,SOCS5,MECP2,MYO1C,THY1,RTF1,PHF19,DPY19L4,GOLGA7,INSR,CSNK1G2,ABL2,SMYD5,RPS6KA5
GO:BP	vesicle cytoskeletal trafficking	GO:0099518	0.00631191	2.19984	68	254	7	27350	KIF1B,CNIH2,MECP2,KIF5A,MYO1C,NDEL1,HTT
GO:BP	synapse organization	GO:0050808	0.00631687	2.1995	484	254	17	27350	LHFPL4,ACTG1,SPTBN2,SLITRK1,CRKL,MECP2,ANK3,MDGA1,NFIA,GABRG2,INSR,ACTR2,CACNB1,GRIN1,SDCBP,CAPRIN1,EFNB1
GO:MF	DNA-binding transcription factor binding	GO:0140297	0.00680881	2.16693	500	254	17	25299	TACC1,RARB,MED1,CRTC3,KLF4,HCFC1,BCL11A,HCLS1,CRKL,ZFPM2,NR4A3,DLL1,HMGA1,NFIA,MEF2D,TPT1,SMARCE1
GO:BP	brain development	GO:0007420	0.00704646	2.15203	772	254	22	27350	TACC1,RARB,EN2,MED1,OTX1,BMPR1A,CTNND1,SPTBN2,EZH1,NF2,BCR,CRKL,MECP2,BCL2L2,PLXNA2,NR4A3,DLL1,NR2C2,MDGA1,NDEL1,TSKU,GRIN1
GO:MF	enzyme regulator activity	GO:0030234	0.00705953	2.15122	1212	254	29	25299	VAV2,CAB39,CCNJL,CPEB2,RAF1,ARFGAP2,KLF4,WDTC1,PRKCD,CCNYL1,RANBP3,BMPR1A,PRKCE,SPRY4,PIM1,WNK1,SYDE1,PPP1R2,SOCS5,BCR,PPP3R1,THY1,RABEP1,ARHGAP20,PARP16,PSME3,PSMF1,CCNJ,ARHGAP19
GO:BP	muscle structure development	GO:0061061	0.00712523	2.1472	713	254	21	27350	RARB,PDLIM1,MED1,FKBP1A,ACTG1,BMPR1A,MEOX2,CHD2,COPS2,PDCD4,ZFPM2,MECP2,CD164,DLL1,NR2C2,MEF2D,TRIP10,MYH9,SMARCE1,MBNL1,ZFP36L1
GO:BP	cell death	GO:0008219	0.00773395	2.1116	2238	254	43	27350	RARB,EN2,ITPR1,MED1,EGLN2,RAF1,PELI3,KLF4,BAG5,PRKCD,CHAC1,HCLS1,PRKCE,PIM1,NF2,IRAK2,ALOX12,STXBP1,PDCD4,CRKL,ZFPM2,MECP2,BCL2L2,PEG10,TARDBP,PERP,RABEP1,NR4A3,DLL1,ELMO2,MAZ,PARP16,PSME3,MEF2D,TRIP10,HDGF,BACE1,HTT,RASSF5,GRIN1,TNFRSF21,TPT1,ZFP36L1
GO:MF	transcription factor binding	GO:0008134	0.00792886	2.10079	614	254	19	25299	TACC1,RARB,MED1,CRTC3,KLF4,HCFC1,BCL11A,HCLS1,CRKL,ZFPM2,NR4A3,DLL1,SUFU,HMGA1,NFIA,MEF2D,HDGF,TPT1,SMARCE1
GO:BP	vesicle transport along microtubule	GO:0047496	0.00798055	2.09797	46	254	6	27350	KIF1B,CNIH2,MECP2,KIF5A,NDEL1,HTT
GO:BP	export from cell	GO:0140352	0.00821958	2.08515	966	254	25	27350	APLN,RAF1,APBA1,HCFC1,CACNA1C,PRKCE,PI4K2A,SPTBN2,STXBP1,BCR,MECP2,ARL8B,SMPD3,NAGPA,TARDBP,NR4A3,SLC25A22,ACVR2B,ARFIP1,BACE1,MYH9,RAB11FIP2,M6PR,PRRT2,SDCBP
GO:BP	actin cytoskeleton organization	GO:0030036	0.00828158	2.08189	720	254	21	27350	PDLIM1,TWF1,ZYX,ACTG1,PRKCD,HCLS1,PRKCE,SPTBN2,SYDE1,NF2,BCR,MYO1C,ELMO2,ARPC5L,ARFIP1,TRIP10,RAN,ACTR2,AMOTL2,MYH9,SDCBP
KEGG	Bacterial invasion of epithelial cells	KEGG:05100	0.00887576	2.05179	75	129	7	8875	ACTG1,HCLS1,CRKL,ELMO2,ARPC5L,ACTR2,VCL
GO:MF	protein serine/threonine/tyrosine kinase activity	GO:0004712	0.00973689	2.01158	411	254	15	25299	TAOK3,RAF1,CAMKK1,PRKCD,PRKCE,CDK6,PIM1,WNK1,BCR,INSR,ACVR2B,CSNK1G2,ABL2,RPS6KA5,MAPK4
GO:BP	exocytosis	GO:0006887	0.00981458	2.00813	396	254	15	27350	APBA1,CACNA1C,PRKCE,PI4K2A,SPTBN2,STXBP1,BCR,ARL8B,SMPD3,NR4A3,BACE1,MYH9,RAB11FIP2,PRRT2,SDCBP
GO:BP	positive regulation of cell-substrate adhesion	GO:0010811	0.0102981	1.98724	136	254	9	27350	ARL2,HAS2,PRKCE,CDK6,PTPRJ,POLDIP2,CRKL,DICER1,THY1
GO:BP	tube morphogenesis	GO:0035239	0.0108939	1.96282	918	254	24	27350	LUZP1,APLN,VAV2,MED1,ACTG1,KLF4,PNPLA6,HAS2,BMPR1A,MEOX2,PTPRJ,ALOX12,ZFPM2,MECP2,PPP3R1,THY1,NR4A3,DLL1,SUFU,ACVR2B,AMOTL2,MYH9,CSMD1,ZFP36L1
GO:MF	cation binding	GO:0043169	0.0111336	1.95336	4178	254	68	25299	RARB,VAV2,PAPPA,PDLIM1,ITPR1,DHDDS,CACNA2D1,ZYX,SF1,CAB39,EGLN2,RAF1,ARFGAP2,MYT1L,ANKFY1,KLF4,TLL1,CACNA1C,BCL11A,RNF38,PRKCD,IDH3A,ESRRA,ARMC1,BMPR1A,RC3H1,GNS,PRKCE,PIM1,GALNT7,PHF5A,TBKBP1,ZCCHC2,WNK1,ALOX12,ZNRF3,UBR5,ZFPM2,SMPD3,PEG10,PHC3,UBR7,PPP3R1,NR4A3,PCDH9,DLL1,NR2C2,ITGA10,PHF19,OTUD7B,PPP6C,PHF13,KCND1,HIC2,ZBTB9,ACVR2B,HERC2,RAN,ABCG8,ABL2,SMYD5,RASSF5,GRIN1,RPS6KA5,TPT1,MBNL1,TPP…
GO:MF	phospholipid binding	GO:0005543	0.0111467	1.95285	467	254	16	25299	GGA3,ITPR1,TWF1,APBA1,ANKFY1,SPTBN2,ZCCHC2,APPL1,SMPD3,SNX24,MYO1C,THY1,RAB35,ARFIP1,SDCBP,TPP1
GO:BP	neuromuscular process	GO:0050905	0.0140364	1.85274	179	254	10	27350	ITPR1,CLIC5,BCR,MECP2,NR4A3,BACE1,PRRT2,GRIN1,TPP1,CSMD1
GO:BP	positive regulation of transmembrane transport	GO:0034764	0.0143892	1.84196	264	254	12	27350	CACNA2D1,CACNA1C,PRKCD,WNK1,APPL1,ANK3,PPP3R1,THY1,NR4A3,INSR,HTT,GRIN1
GO:BP	regulation of cell differentiation	GO:0045595	0.0147452	1.83135	1766	254	36	27350	RARB,MED1,KLF4,BCL11A,ESRRA,HCLS1,HAS2,BMPR1A,RC3H1,CDK6,SPRY4,PIM1,SLITRK1,NF2,SOCS5,PDCD4,CRKL,ZFPM2,MECP2,DICER1,PLXNA2,THY1,DLL1,NR2C2,ACVR2B,TRIP10,ACTR2,NDEL1,SMYD5,TSKU,TNFRSF21,SMARCE1,SDCBP,CAPRIN1,VCL,ZFP36L1
GO:BP	retrograde neuronal dense core vesicle transport	GO:1990049	0.0150151	1.82347	5	254	3	27350	KIF1B,MECP2,KIF5A
GO:MF	phosphatidylinositol binding	GO:0035091	0.0152864	1.81569	282	254	12	25299	GGA3,ITPR1,TWF1,APBA1,ANKFY1,ZCCHC2,APPL1,SNX24,THY1,RAB35,ARFIP1,SDCBP
GO:MF	cytoskeletal protein binding	GO:0008092	0.0154561	1.8109	1006	254	25	25299	PDLIM1,TWF1,JAKMIP2,KIF1B,CACNA1C,HCLS1,PRKCE,SPTBN2,NF2,APPL1,ARL8B,KIF5A,MYO1C,ANK3,RAI14,ARPC5L,HDGF,ACTR2,NDEL1,HTT,MYH9,VAPB,MAP4,CAPN6,VCL
GO:BP	establishment of vesicle localization	GO:0051650	0.0154788	1.81026	181	254	10	27350	ARFGAP2,KIF1B,CNIH2,MECP2,KIF5A,SMPD3,MYO1C,NDEL1,HTT,SDCBP
GO:BP	muscle cell proliferation	GO:0033002	0.0155284	1.80887	266	254	12	27350	APLN,SF1,KLF4,BMPR1A,PIM1,ALOX12,POLDIP2,PDCD4,ZFPM2,SMPD3,NR4A3,MEF2D
GO:BP	cellular response to insulin stimulus	GO:0032869	0.0175052	1.75683	225	254	11	27350	CPEB2,WDTC1,PRKCD,ESRRA,PTPRJ,APPL1,PID1,MYO1C,INSR,NDEL1,ZFP36L1
GO:BP	regulation of cell population proliferation	GO:0042127	0.0186305	1.72977	1785	254	36	27350	APLN,RARB,ITPR1,MED1,SF1,RAF1,KLF4,ESRRA,HCLS1,FAM98A,HAS2,BMPR1A,RC3H1,CDK6,PIM1,PTPRJ,NF2,ALOX12,PDCD4,CRKL,ZFPM2,MECP2,DICER1,SMPD3,PID1,NR4A3,DLL1,HMGA1,MAZ,MEF2D,INSR,RASSF5,TNFRSF21,SDCBP,EFNB1,ZFP36L1
GO:MF	kinase regulator activity	GO:0019207	0.0187048	1.72805	243	254	11	25299	CAB39,CCNJL,KLF4,CCNYL1,BMPR1A,SPRY4,PIM1,WNK1,SOCS5,PARP16,CCNJ
GO:BP	cellular component morphogenesis	GO:0032989	0.0196341	1.70699	824	254	22	27350	TAOK3,ACTG1,BCL11A,SLITRK1,STXBP1,POLDIP2,MECP2,KIF5A,TTL,PID1,ANK3,PLXNA2,THY1,NR4A3,TBPL1,ACTR2,NDEL1,TSKU,GRIN1,CAPRIN1,VCL,EFNB1
GO:MF	transferase activity	GO:0016740	0.0208755	1.68036	2281	254	43	25299	MED1,TWF1,DHDDS,TAOK3,RAF1,PELI3,CAMKK1,RNF38,PRKCD,UBE2R2,FAM98A,HAS2,BMPR1A,RC3H1,PRKCE,CDK6,PI4K2A,PIM1,GALNT7,EZH1,WNK1,IRAK2,ZNRF3,UBR5,MYLK4,GNPNAT1,BCR,POMT2,UBR7,DPY19L4,PI4KB,PARP16,FBXO27,INSR,ACVR2B,HERC2,COX10,CSNK1G2,ABL2,SMYD5,RPS6KA5,SMARCE1,MAPK4
GO:BP	embryonic morphogenesis	GO:0048598	0.0208953	1.67995	645	254	19	27350	LUZP1,APLN,RARB,MED1,OTX1,KLF4,CACNA1C,CLIC5,BMPR1A,WNK1,NF2,BCR,NR4A3,DLL1,RTF1,SUFU,ACVR2B,MBNL1,ZFP36L1
GO:MF	kinase activity	GO:0016301	0.0216601	1.66434	779	254	21	25299	TWF1,TAOK3,RAF1,CAMKK1,PRKCD,BMPR1A,PRKCE,CDK6,PI4K2A,PIM1,WNK1,IRAK2,MYLK4,BCR,PI4KB,INSR,ACVR2B,CSNK1G2,ABL2,RPS6KA5,MAPK4
GO:BP	3'-UTR-mediated mRNA destabilization	GO:0061158	0.0232898	1.63283	16	254	4	27350	RC3H1,CPEB3,TARDBP,ZFP36L1
GO:BP	synapse assembly	GO:0007416	0.0247758	1.60597	191	254	10	27350	LHFPL4,SPTBN2,SLITRK1,CRKL,MECP2,MDGA1,GABRG2,GRIN1,SDCBP,EFNB1
KEGG	Leukocyte transendothelial migration	KEGG:04670	0.0253225	1.59649	117	129	8	8875	VAV2,ACTG1,ARHGAP5,CTNND1,THY1,RASSF5,VCL,CLDN6
GO:MF	lipid binding	GO:0008289	0.0255344	1.59287	849	254	22	25299	GGA3,ITPR1,TWF1,APBA1,ANKFY1,ESRRA,SPTBN2,ZCCHC2,APPL1,SMPD3,SNX24,MYO1C,ERLIN2,ERLIN1,THY1,RAB35,INSR,ARFIP1,TRIP10,HSD11B2,SDCBP,TPP1
GO:BP	smooth muscle cell proliferation	GO:0048659	0.0271234	1.56666	193	254	10	27350	APLN,SF1,KLF4,BMPR1A,ALOX12,POLDIP2,PDCD4,SMPD3,NR4A3,MEF2D
GO:BP	transmembrane receptor protein tyrosine kinase signaling pathway	GO:0007169	0.027461	1.56128	599	254	18	27350	APLN,RAF1,PRKCD,SPRY4,PTPRJ,SOCS5,BCR,CRKL,APPL1,SMPD3,PID1,MYO1C,NR4A3,DLL1,INSR,GIGYF1,NDEL1,EFNB1
GO:BP	regulation of multicellular organismal development	GO:2000026	0.0281809	1.55004	1525	254	32	27350	RARB,MED1,KLF4,BCL11A,ESRRA,HCLS1,BMPR1A,RC3H1,CDK6,PIM1,SLITRK1,NF2,SOCS5,ZFPM2,MECP2,DICER1,SMPD3,PLXNA2,THY1,DLL1,NR2C2,MDGA1,INSR,ACVR2B,TRIP10,ACTR2,NDEL1,TNFRSF21,SMARCE1,CAPRIN1,VCL,ZFP36L1
GO:BP	regulation of plasma membrane bounded cell projection organization	GO:0120035	0.0303416	1.51796	723	254	20	27350	ITPR1,TWF1,KLF4,BCL11A,BAG5,PRKCD,FAM98A,AP2A1,SLITRK1,CRKL,PLXNA2,THY1,ACTR2,NDEL1,ABL2,HTT,TSKU,GRIN1,MAP4,CAPRIN1
GO:BP	cell morphogenesis involved in differentiation	GO:0000904	0.0305055	1.51562	785	254	21	27350	BCL11A,CLIC5,HAS2,SPRY4,SLITRK1,STXBP1,CRKL,KIF5A,TTL,ANK3,PLXNA2,THY1,NR4A3,ACTR2,NDEL1,TSKU,MYH9,GRIN1,CAPRIN1,VCL,EFNB1
GO:BP	cellular response to stress	GO:0033554	0.0313527	1.50372	1980	254	38	27350	ITPR1,TAOK3,EGLN2,CPEB2,KLF4,BAG5,PRKCD,CHAC1,HAS2,BMPR1A,PRKCE,CDK6,CHD2,UBR5,SOCS5,POLDIP2,PDCD4,DICER1,BCL2L2,LIPE,SMPD3,ERLIN2,INTS3,ERLIN1,THY1,NR4A3,NR2C2,HMGA1,PARP16,FBXO27,HERC2,ACTR2,NDEL1,VAPB,TPT1,SMARCE1,GORASP2,ZFP36L1
GO:BP	regulation of cellular localization	GO:0060341	0.0334031	1.47621	1049	254	25	27350	HCFC1,PRKCD,HCLS1,PRKCE,CNIH2,NF2,UBR5,CRKL,MECP2,APPL1,PID1,KRT5,MYO1C,ANK3,TARDBP,OTUD7B,SLC25A22,ARFIP1,RAN,NDEL1,RAB11FIP2,RASSF5,GRIN1,VCL,ZFP36L1
KEGG	Fc gamma R-mediated phagocytosis	KEGG:04666	0.0341311	1.46685	93	129	7	8875	VAV2,RAF1,PRKCD,PRKCE,CRKL,ARPC5L,ACTR2
GO:BP	cell part morphogenesis	GO:0032990	0.0341429	1.4667	729	254	20	27350	TAOK3,BCL11A,SLITRK1,STXBP1,POLDIP2,MECP2,KIF5A,TTL,PID1,ANK3,PLXNA2,THY1,NR4A3,ACTR2,NDEL1,TSKU,GRIN1,CAPRIN1,VCL,EFNB1
GO:MF	beta-tubulin binding	GO:0048487	0.0342215	1.4657	43	254	5	25299	APPL1,ARL8B,NDEL1,HTT,VAPB
GO:BP	vesicle localization	GO:0051648	0.035351	1.4516	199	254	10	27350	ARFGAP2,KIF1B,CNIH2,MECP2,KIF5A,SMPD3,MYO1C,NDEL1,HTT,SDCBP
GO:BP	positive regulation of protein modification process	GO:0031401	0.0355856	1.44873	1053	254	25	27350	CAB39,TAOK3,RAF1,CAMKK1,HCFC1,PRKCD,CCNYL1,HCLS1,BMPR1A,CTNND1,PIM1,PTPRJ,WNK1,CRKL,MECP2,MYO1C,POMT2,RTF1,PHF19,PARP16,INSR,ACVR2B,RASSF5,RPS6KA5,SDCBP
GO:BP	negative regulation of cell death	GO:0060548	0.038373	1.41597	1194	254	27	27350	EN2,ITPR1,MED1,RAF1,PELI3,KLF4,BAG5,PRKCD,HCLS1,PRKCE,PIM1,ALOX12,STXBP1,PDCD4,ZFPM2,MECP2,BCL2L2,NR4A3,DLL1,MAZ,PARP16,PSME3,TRIP10,HDGF,HTT,GRIN1,TPT1
GO:BP	regulation of apoptotic process	GO:0042981	0.0411585	1.38554	1628	254	33	27350	RARB,EN2,ITPR1,MED1,EGLN2,RAF1,PELI3,KLF4,BAG5,PRKCD,HCLS1,PRKCE,PIM1,NF2,IRAK2,ALOX12,STXBP1,PDCD4,MECP2,BCL2L2,TARDBP,NR4A3,DLL1,MAZ,PSME3,TRIP10,HDGF,BACE1,HTT,RASSF5,GRIN1,TPT1,ZFP36L1
GO:BP	regulation of cell projection organization	GO:0031344	0.0414381	1.3826	739	254	20	27350	ITPR1,TWF1,KLF4,BCL11A,BAG5,PRKCD,FAM98A,AP2A1,SLITRK1,CRKL,PLXNA2,THY1,ACTR2,NDEL1,ABL2,HTT,TSKU,GRIN1,MAP4,CAPRIN1
GO:BP	cellular metabolic process	GO:0044237	0.0421636	1.37506	12507	254	149	27350	TACC1,APLN,ANGEL1,ARL2,RARB,VAV2,GGA3,EN2,PDLIM1,DOLPP1,MED1,TNRC6B,TWF1,DHDDS,SF1,CAB39,CCNJL,TAOK3,RAB1B,OTX1,CPEB2,CRTC3,RAF1,EIF4B,CHD1,CAMKK1,MYT1L,ARID4A,KLF4,SAFB,HCFC1,BCL11A,WDTC1,BAG5,PRKCD,CLIC5,TEAD1,UBE2R2,IDH3A,CCNYL1,ESRRA,PNPLA6,CHAC1,HCLS1,FAM98A,HAS2,BMPR1A,RC3H1,GNS,PRKCE,CPEB3,CTNND1,CDK6,PI4K2A,SPRY4,CC2D1B,PIM1,MEOX2,GALNT7,EZH1,PPME1,PTPRJ,PHF5A,CHD2,COPS2,KPNA6,WNK1,NF2,IR…
REAC	Signal Transduction	REAC:R-MMU-162582	0.0449941	1.34684	2091	141	55	8384	APLN,ARL2,RARB,VAV2,GGA3,ITPR1,MED1,TWF1,FKBP1A,CAB39,TAOK3,RAF1,ACTG1,EIF4B,ARFGAP2,CAMKK1,RAB4B,ANKFY1,FKBP5,PRKCD,BMPR1A,PRKCE,CTNND1,AP2A1,SPTBN2,PTPRJ,COPS2,NF2,ZNRF3,BCR,CRKL,KIF5A,SMPD3,PHC3,PPP3R1,DLL1,SUFU,ELMO2,OTUD7B,ARHGAP20,GOLGA7,PSME3,PSMF1,INSR,ACVR2B,TRIP10,ACTR2,NDEL1,AMOTL2,MYH9,GRIN1,RPS6KA5,VCL,MAPK4,ARHGAP19
GO:BP	regulation of cell cycle	GO:0051726	0.0456699	1.34037	1069	254	25	27350	MED1,KLHL18,CCNJL,TAOK3,KLF4,CCNYL1,PRKCE,CDK6,PIM1,NF2,BCR,POLDIP2,MECP2,APPL1,SMPD3,TTL,TARDBP,INTS3,NR4A3,PSME3,INSR,CCNJ,SMARCE1,SDCBP,ZFP36L1
GO:BP	axonal transport	GO:0098930	0.0462659	1.33474	62	254	6	27350	KIF1B,CNIH2,MECP2,ARL8B,KIF5A,NDEL1

## Sheet: Novel3
source	term_name	term_id	adjusted_p_value	negative_log10_of_adjusted_p_value	term_size	query_size	intersection_size	effective_domain_size	intersections
GO:BP	positive regulation of cellular metabolic process	GO:0031325	0.000252861	3.59712	3198	29	15	27350	DDX3X,ENPP2,ESR1,JAG1,PTMA,SUB1,ACTR2,BCL11B,BCL2L11,NR2C2,CSK,GTF2H1,NR1D1,RICTOR,ZFP36L1
GO:BP	positive regulation of nitrogen compound metabolic process	GO:0051173	0.000291085	3.53598	3232	29	15	27350	DDX3X,ENPP2,ESR1,JAG1,PTMA,SUB1,ACTR2,BCL11B,BCL2L11,NR2C2,CSK,GTF2H1,NR1D1,RICTOR,ZFP36L1
GO:BP	positive regulation of macromolecule metabolic process	GO:0010604	0.00148199	2.82915	3657	29	15	27350	DDX3X,ENPP2,ESR1,JAG1,PTMA,SUB1,ACTR2,BCL11B,BCL2L11,NR2C2,CSK,GTF2H1,NR1D1,RICTOR,ZFP36L1
GO:BP	positive regulation of cellular component biogenesis	GO:0044089	0.0015501	2.80964	522	29	7	27350	ARPC2,DDX3X,ENPP2,ESR1,ACTR2,BCL2L11,RICTOR
GO:BP	regulation of developmental process	GO:0050793	0.00217131	2.66328	2724	29	13	27350	ARPC2,ENPP2,ESR1,JAG1,ZDHHC21,ACTR2,BCL11B,BCL2L11,NR2C2,SEZ6,CNOT4,NR1D1,ZFP36L1
GO:BP	positive regulation of RNA metabolic process	GO:0051254	0.00293272	2.53273	1892	29	11	27350	DDX3X,ESR1,JAG1,PTMA,SUB1,ACTR2,BCL11B,NR2C2,GTF2H1,NR1D1,ZFP36L1
GO:BP	positive regulation of protein-containing complex assembly	GO:0031334	0.00338455	2.4705	201	29	5	27350	ARPC2,DDX3X,ESR1,BCL2L11,RICTOR
GO:BP	positive regulation of metabolic process	GO:0009893	0.00437416	2.35911	3976	29	15	27350	DDX3X,ENPP2,ESR1,JAG1,PTMA,SUB1,ACTR2,BCL11B,BCL2L11,NR2C2,CSK,GTF2H1,NR1D1,RICTOR,ZFP36L1
GO:BP	intracellular signal transduction	GO:0035556	0.00704748	2.15197	2527	29	12	27350	ARPC2,DDX3X,ESR1,NCALD,BCL2L11,NR2C2,SEZ6,SNRK,CSK,NR1D1,RICTOR,ZFP36L1
GO:BP	regulation of biological process	GO:0050789	0.00730937	2.13612	13379	29	26	27350	AFF4,ARPC2,DDX3X,ENPP2,ESR1,GPR26,JAG1,NCALD,PPP2R5E,PTMA,SUB1,ZDHHC21,ACTR2,BCL11B,BCL2L11,NR2C2,SEZ6,SNRK,ZFHX4,CNOT4,CSK,GNG12,GTF2H1,NR1D1,RICTOR,ZFP36L1
GO:BP	regulation of epithelial cell proliferation	GO:0050678	0.00769229	2.11394	425	29	6	27350	ESR1,JAG1,BCL11B,NR1D1,RICTOR,ZFP36L1
GO:BP	positive regulation of nucleobase-containing compound metabolic process	GO:0045935	0.00837405	2.07706	2107	29	11	27350	DDX3X,ESR1,JAG1,PTMA,SUB1,ACTR2,BCL11B,NR2C2,GTF2H1,NR1D1,ZFP36L1
GO:MF	nuclear receptor activity	GO:0004879	0.00861886	2.06455	49	30	3	25299	ESR1,NR2C2,NR1D1
GO:MF	ligand-activated transcription factor activity	GO:0098531	0.00861886	2.06455	49	30	3	25299	ESR1,NR2C2,NR1D1
GO:BP	positive regulation of transcription by RNA polymerase II	GO:0045944	0.00867829	2.06157	1309	29	9	27350	DDX3X,ESR1,JAG1,PTMA,SUB1,ACTR2,BCL11B,NR2C2,NR1D1
GO:BP	regulation of cellular process	GO:0050794	0.00908113	2.04186	12348	29	25	27350	ARPC2,DDX3X,ENPP2,ESR1,GPR26,JAG1,NCALD,PPP2R5E,PTMA,SUB1,ZDHHC21,ACTR2,BCL11B,BCL2L11,NR2C2,SEZ6,SNRK,ZFHX4,CNOT4,CSK,GNG12,GTF2H1,NR1D1,RICTOR,ZFP36L1
GO:BP	positive regulation of DNA-templated transcription	GO:0045893	0.0114003	1.94308	1744	29	10	27350	DDX3X,ESR1,JAG1,PTMA,SUB1,ACTR2,BCL11B,NR2C2,GTF2H1,NR1D1
GO:BP	positive regulation of nucleic acid-templated transcription	GO:1903508	0.0114003	1.94308	1744	29	10	27350	DDX3X,ESR1,JAG1,PTMA,SUB1,ACTR2,BCL11B,NR2C2,GTF2H1,NR1D1
GO:BP	positive regulation of RNA biosynthetic process	GO:1902680	0.0117528	1.92986	1750	29	10	27350	DDX3X,ESR1,JAG1,PTMA,SUB1,ACTR2,BCL11B,NR2C2,GTF2H1,NR1D1
GO:BP	regulation of cell differentiation	GO:0045595	0.0127396	1.89484	1766	29	10	27350	ARPC2,ENPP2,JAG1,ZDHHC21,ACTR2,BCL11B,NR2C2,CNOT4,NR1D1,ZFP36L1
GO:BP	response to stimulus	GO:0050896	0.0130645	1.88391	10488	29	23	27350	ARPC2,DDX3X,ENPP2,ESR1,GPR26,JAG1,NCALD,PPP2R5E,PRG4,SUB1,ZDHHC21,ACTR2,BCL11B,BCL2L11,NR2C2,SEZ6,SNRK,CSK,GNG12,GTF2H1,NR1D1,RICTOR,ZFP36L1
GO:BP	positive regulation of lamellipodium organization	GO:1902745	0.0131098	1.8824	37	29	3	27350	ARPC2,ENPP2,ACTR2
GO:BP	cellular response to stimulus	GO:0051716	0.0190169	1.72086	8864	29	21	27350	ARPC2,DDX3X,ENPP2,ESR1,GPR26,JAG1,NCALD,PPP2R5E,SUB1,ZDHHC21,ACTR2,BCL2L11,NR2C2,SEZ6,SNRK,CSK,GNG12,GTF2H1,NR1D1,RICTOR,ZFP36L1
GO:BP	epithelial cell proliferation	GO:0050673	0.0198617	1.70198	502	29	6	27350	ESR1,JAG1,BCL11B,NR1D1,RICTOR,ZFP36L1
GO:MF	transcription factor binding	GO:0008134	0.0232442	1.63368	614	30	6	25299	DDX3X,ESR1,PTMA,SUB1,GTF2H1,NR1D1
GO:BP	biological regulation	GO:0065007	0.0245752	1.6095	14096	29	26	27350	AFF4,ARPC2,DDX3X,ENPP2,ESR1,GPR26,JAG1,NCALD,PPP2R5E,PTMA,SUB1,ZDHHC21,ACTR2,BCL11B,BCL2L11,NR2C2,SEZ6,SNRK,ZFHX4,CNOT4,CSK,GNG12,GTF2H1,NR1D1,RICTOR,ZFP36L1
REAC	Nuclear Receptor transcription pathway	REAC:R-MMU-383280	0.0276923	1.55764	46	18	3	8384	ESR1,NR2C2,NR1D1
GO:BP	immune system process	GO:0002376	0.0289239	1.53874	2897	29	12	27350	DDX3X,ENPP2,ESR1,JAG1,PRG4,ACTR2,BCL11B,BCL2L11,CNOT4,CSK,NR1D1,ZFP36L1
GO:BP	cell differentiation	GO:0030154	0.0317672	1.49802	4652	29	15	27350	AFF4,ARPC2,DDX3X,ENPP2,ESR1,JAG1,ZDHHC21,ACTR2,BCL11B,NR2C2,SEZ6,CNOT4,CSK,NR1D1,ZFP36L1
GO:BP	positive regulation of macromolecule biosynthetic process	GO:0010557	0.0323985	1.48947	1964	29	10	27350	DDX3X,ESR1,JAG1,PTMA,SUB1,ACTR2,BCL11B,NR2C2,GTF2H1,NR1D1
GO:BP	regulation of multicellular organismal process	GO:0051239	0.0328031	1.48408	2933	29	12	27350	DDX3X,ENPP2,ESR1,JAG1,ZDHHC21,ACTR2,BCL2L11,NR2C2,CNOT4,CSK,NR1D1,ZFP36L1
GO:BP	cellular developmental process	GO:0048869	0.0345832	1.46114	4684	29	15	27350	AFF4,ARPC2,DDX3X,ENPP2,ESR1,JAG1,ZDHHC21,ACTR2,BCL11B,NR2C2,SEZ6,CNOT4,CSK,NR1D1,ZFP36L1
GO:BP	regulation of lamellipodium organization	GO:1902743	0.0368912	1.43308	52	29	3	27350	ARPC2,ENPP2,ACTR2

## Sheet: Novel2
source	term_name	term_id	adjusted_p_value	negative_log10_of_adjusted_p_value	term_size	query_size	intersection_size	effective_domain_size	intersections
GO:BP	coronary vasculature development	GO:0060976	0.00253849	2.59542	69	34	4	27350	FGFR1,GATA4,NDST1,RXRA
GO:BP	embryo development	GO:0009790	0.00279535	2.55356	1246	34	10	27350	ARNT,FGFR1,MED12,USH1G,WNK1,GATA4,GNAS,SH3PXD2A,NDST1,RXRA
GO:BP	embryonic organ morphogenesis	GO:0048562	0.00356442	2.44801	315	34	6	27350	FGFR1,MED12,USH1G,GATA4,GNAS,NDST1
GO:BP	embryonic organ development	GO:0048568	0.00368311	2.43379	502	34	7	27350	ARNT,FGFR1,MED12,USH1G,GATA4,GNAS,NDST1
GO:BP	chordate embryonic development	GO:0043009	0.00707427	2.15032	794	34	8	27350	ARNT,FGFR1,MED12,GATA4,GNAS,SH3PXD2A,NDST1,RXRA
GO:BP	embryo development ending in birth or egg hatching	GO:0009792	0.00826525	2.08274	811	34	8	27350	ARNT,FGFR1,MED12,GATA4,GNAS,SH3PXD2A,NDST1,RXRA
KEGG	Pathways in cancer	KEGG:05200	0.00955855	2.01961	543	15	6	8875	ARNT,FGFR1,CCDC6,GNAS,RASSF1,RXRA
GO:BP	coronary vasculature morphogenesis	GO:0060977	0.00980181	2.00869	29	34	3	27350	FGFR1,GATA4,RXRA
GO:BP	regulation of parathyroid hormone secretion	GO:2000828	0.0140407	1.85261	4	34	2	27350	FGFR1,GNAS
GO:BP	protein modification process	GO:0036211	0.0161428	1.79202	3629	34	15	27350	ARNT,EPHB4,FGFR1,IVNS1ABP,MED12,RAP2C,SH3BP5L,WNK1,DLG3,GATA4,GNAS,TLK2,MAP3K14,NDST1,RASSF1
GO:BP	embryonic morphogenesis	GO:0048598	0.0189686	1.72197	645	34	7	27350	FGFR1,MED12,USH1G,WNK1,GATA4,GNAS,NDST1
GO:BP	regulation of protein modification process	GO:0031399	0.0223346	1.65102	1575	34	10	27350	ARNT,FGFR1,IVNS1ABP,RAP2C,SH3BP5L,WNK1,DLG3,GATA4,GNAS,RASSF1
GO:BP	protein phosphorylation	GO:0006468	0.0294665	1.53067	1626	34	10	27350	EPHB4,FGFR1,RAP2C,SH3BP5L,WNK1,DLG3,GATA4,GNAS,TLK2,MAP3K14
GO:BP	macromolecule modification	GO:0043412	0.0302166	1.51975	3819	34	15	27350	ARNT,EPHB4,FGFR1,IVNS1ABP,MED12,RAP2C,SH3BP5L,WNK1,DLG3,GATA4,GNAS,TLK2,MAP3K14,NDST1,RASSF1
GO:CC	receptor complex	GO:0043235	0.0313451	1.50383	399	35	5	27145	ARNT,EPHB4,FGFR1,DLG3,RXRA
GO:BP	parathyroid hormone secretion	GO:0035898	0.0350469	1.45535	6	34	2	27350	FGFR1,GNAS
GO:MF	protein domain specific binding	GO:0019904	0.0372489	1.42889	815	35	7	25299	FGFR1,MED12,CCDC6,DLG3,GNAS,BANF1,RXRA
KEGG	Parathyroid hormone synthesis, secretion and action	KEGG:04928	0.0431842	1.36468	108	15	3	8875	FGFR1,GNAS,RXRA
GO:BP	embryonic cranial skeleton morphogenesis	GO:0048701	0.0485894	1.31346	49	34	3	27350	MED12,GNAS,NDST1

## Sheet: Novel 1
	term_name	term_id	adjusted_p_value	negative_log10_of_adjusted_p_value	term_size	query_size	intersection_size	effective_domain_size	intersections
GO:MF	protein binding	GO:0005515	0.00185155	2.73246	10491	47	35	25299	AHI1,ANKRD52,CHL1,E2F3,FBXO41,GAB2,GFRA1,GTF2H1,KPNA4,LIMK1,MAP2K4,PIK3R1,PPP1R3D,RFFL,SOBP,SP3,SUMF1,VASH1,ZMYM3,ABL2,HTR2C,PRICKLE2,RNF138,TANC2,ZER1,BIRC6,CDC42BPB,DACH1,DCX,EIF4G2,KCTD10,RC3H1,SETD7,SHROOM4,VSX2
GO:BP	regulation of primary metabolic process	GO:0080090	0.00297397	2.52666	6007	46	25	27350	E2F3,GFRA1,GTF2H1,LIMK1,MAP2K4,MED13L,MYBL1,ONECUT2,PIK3R1,PPP1R3D,RFFL,SP3,ZFP91,HTR2C,ZER1,BIRC6,DACH1,DDX25,EIF4G2,ETAA1,OTUD4,PTGER4,RC3H1,SETD7,VSX2
GO:BP	regulation of nitrogen compound metabolic process	GO:0051171	0.00711073	2.14809	5829	46	24	27350	E2F3,GFRA1,GTF2H1,LIMK1,MAP2K4,MED13L,MYBL1,ONECUT2,PIK3R1,RFFL,SP3,ZFP91,HTR2C,ZER1,BIRC6,DACH1,DDX25,EIF4G2,ETAA1,OTUD4,PTGER4,RC3H1,SETD7,VSX2
GO:BP	regulation of macromolecule metabolic process	GO:0060255	0.00977115	2.01005	6862	46	26	27350	E2F3,GFRA1,GTF2H1,LIMK1,MAP2K4,MED13L,MYBL1,ONECUT2,PIK3R1,PPP1R3D,RFFL,SP3,VASH1,ZCCHC3,ZFP91,ZER1,BIRC6,DACH1,DDX25,EIF4G2,ETAA1,OTUD4,PTGER4,RC3H1,SETD7,VSX2
GO:BP	regulation of metabolic process	GO:0019222	0.0103221	1.98623	7368	46	27	27350	E2F3,GFRA1,GTF2H1,LIMK1,MAP2K4,MED13L,MYBL1,ONECUT2,PIK3R1,PPP1R3D,RFFL,SP3,VASH1,ZCCHC3,ZFP91,HTR2C,ZER1,BIRC6,DACH1,DDX25,EIF4G2,ETAA1,OTUD4,PTGER4,RC3H1,SETD7,VSX2
GO:BP	positive regulation of cellular process	GO:0048522	0.0131618	1.88068	6028	46	24	27350	E2F3,GAB2,GFRA1,GTF2H1,LIMK1,MAP2K4,MYBL1,ONECUT2,PIK3R1,SP3,ZCCHC3,ZFP91,ABL2,HTR2C,ZER1,BIRC6,DCX,EIF4G2,ETAA1,OTUD4,PTGER4,RC3H1,SETD7,VSX2
GO:BP	positive regulation of cellular metabolic process	GO:0031325	0.0149681	1.82483	3198	46	17	27350	E2F3,GFRA1,GTF2H1,MAP2K4,MYBL1,ONECUT2,PIK3R1,SP3,ZFP91,HTR2C,ZER1,ETAA1,OTUD4,PTGER4,RC3H1,SETD7,VSX2
GO:BP	positive regulation of metabolic process	GO:0009893	0.0164687	1.78334	3976	46	19	27350	E2F3,GFRA1,GTF2H1,MAP2K4,MYBL1,ONECUT2,PIK3R1,SP3,VASH1,ZCCHC3,ZFP91,HTR2C,ZER1,ETAA1,OTUD4,PTGER4,RC3H1,SETD7,VSX2	source
KEGG	Fc epsilon RI signaling pathway	KEGG:04664	0.0185445	1.73178	66	18	3	8875	GAB2,MAP2K4,PIK3R1
GO:BP	regulation of cellular metabolic process	GO:0031323	0.0190366	1.72041	5698	46	23	27350	E2F3,GFRA1,GTF2H1,MAP2K4,MED13L,MYBL1,ONECUT2,PIK3R1,PPP1R3D,SP3,VASH1,ZFP91,HTR2C,ZER1,DACH1,DDX25,EIF4G2,ETAA1,OTUD4,PTGER4,RC3H1,SETD7,VSX2
GO:MF	catalytic activity, acting on a protein	GO:0140096	0.0209465	1.67889	2310	47	14	25299	LIMK1,MAP2K4,PPP1R3D,RFFL,VASH1,ZFP91,ABL2,RNF138,BIRC6,CDC42BPB,KCTD10,OTUD4,RC3H1,SETD7
GO:BP	positive regulation of macromolecule metabolic process	GO:0010604	0.0212567	1.6725	3657	46	18	27350	E2F3,GFRA1,GTF2H1,MAP2K4,MYBL1,ONECUT2,PIK3R1,SP3,VASH1,ZCCHC3,ZFP91,ZER1,ETAA1,OTUD4,PTGER4,RC3H1,SETD7,VSX2
GO:BP	positive regulation of biological process	GO:0048518	0.024858	1.60453	6714	46	25	27350	E2F3,GAB2,GFRA1,GTF2H1,LIMK1,MAP2K4,MYBL1,ONECUT2,PIK3R1,SP3,VASH1,ZCCHC3,ZFP91,ABL2,HTR2C,ZER1,BIRC6,DCX,EIF4G2,ETAA1,OTUD4,PTGER4,RC3H1,SETD7,VSX2
GO:BP	regulation of protein metabolic process	GO:0051246	0.0272205	1.5651	2631	46	15	27350	GFRA1,LIMK1,MAP2K4,PIK3R1,RFFL,ZFP91,ZER1,BIRC6,DDX25,EIF4G2,ETAA1,OTUD4,PTGER4,RC3H1,SETD7
KEGG	Chronic myeloid leukemia	KEGG:05220	0.0281302	1.55083	76	18	3	8875	E2F3,GAB2,PIK3R1
KEGG	ErbB signaling pathway	KEGG:04012	0.0377422	1.42317	84	18	3	8875	MAP2K4,PIK3R1,ABL2
GO:BP	multicellular organism development	GO:0007275	0.0435293	1.36122	5088	46	21	27350	CHL1,GAB2,GFRA1,LIMK1,MAP2K4,ONECUT2,PIK3R1,SOBP,SP3,VASH1,ABL2,PRICKLE2,TANC2,BIRC6,DACH1,DCX,KCTD10,PTGER4,RC3H1,SHROOM4,VSX2
GO:MF	ubiquitin-protein transferase activity	GO:0004842	0.04538	1.34314	412	47	6	25299	RFFL,ZFP91,RNF138,BIRC6,KCTD10,RC3H1
